# Supplementary material for: Incidence of Diaphorina citri Carrying Candidatus Liberibacter asiaticus in Brazil’s Citrus Belt
Source: Insects. 2020 Oct 3;11(10):672. doi: 10.3390/insects11100672 (PMC7650542; doi:10.3390/insects11100672)
Supplement: Supplementary file 1 [file insects-11-00672-s001.zip]

Archive with 3 entries (3 files):
- Figure S1.docx
- Supplementary Table 2.xlsx
- Table S1.docx
