# Supplementary material for: Incidence of Diaphorina citri Carrying Candidatus Liberibacter asiaticus in Brazil’s Citrus Belt
Source: Insects. 2020 Oct 3;11(10):672. doi: 10.3390/insects11100672 (PMC7650542; doi:10.3390/insects11100672)
Supplement: Supplementary file 1 [file insects-11-00672-s001.zip › Supplementary Table 2.xlsx]

## Sheet: Avaré_Alert
Trap number	Coordenada x	Coordenada Y
42	-23.0285	-49.1071
47	-22.9085	-48.6785
51	-22.7385	-49.1227
55	-22.6446	-49.0759
88	-22.9271	-49.0219
90	-22.9592	-48.9785
107	-22.959	-48.9147
128	-22.8655	-48.6391
160	-22.8643	-48.6523
170	-22.8458	-48.6539
182	-22.924	-48.7549
207	-23.6078	-48.141
211	-23.5703	-48.3494
234	-23.1569	-49.0181
54	-22.6586	-49.0996
55	-22.6446	-49.0759
88	-22.9271	-49.0219
107	-22.959	-48.9147
21	-23.1762	-49.2127
51	-22.7385	-49.1227
54	-22.6586	-49.0996
55	-22.6446	-49.0759
88	-22.9271	-49.0219
90	-22.9592	-48.9785
96	-23.0368	-48.8741
122	-23.0609	-49.0617
160	-22.8643	-48.6523
182	-22.924	-48.7549
188	-22.8332	-48.6715
199	-22.8397	-48.7138
207	-23.6078	-48.141
210	-23.5651	-48.3494
223	-23.7843	-49.1794
233	-23.184	-49.1422
234	-23.1569	-49.0181
21	-23.1762	-49.2127
47	-22.9085	-48.6785
51	-22.7385	-49.1227
54	-22.6586	-49.0996
88	-22.9271	-49.0219
90	-22.9592	-48.9785
108	-22.961	-48.9104
123	-22.9245	-49.0316
182	-22.924	-48.7549
206	-23.6079	-48.1407
222	-23.7786	-49.1618
231	-23.1461	-49.1147
233	-23.184	-49.1422
268	-23.7634	-48.5466
10	-23.0654	-49.0492
48	-22.9048	-48.6756
51	-22.7385	-49.1227
52	-22.6907	-49.1362
54	-22.6586	-49.0996
88	-22.9271	-49.0219
90	-22.9592	-48.9785
109	-22.8718	-48.6433
122	-23.0609	-49.0617
179	-22.849	-48.7278
182	-22.924	-48.7549
205	-22.9218	-48.7843
207	-23.6078	-48.141
214	-23.58	-48.3484
160	-22.8643	-48.6523
222	-23.7786	-49.1618
232	-23.1549	-49.1144
51	-22.7385	-49.1227
88	-22.9271	-49.0219
90	-22.9592	-48.9785
97	-23.0562	-48.8524
113	-22.8861	-48.6301
138	-22.9076	-48.5951
160	-22.8643	-48.6523
182	-22.924	-48.7549
220	-23.7462	-49.1635
223	-23.7843	-49.1794
233	-23.184	-49.1422
242	-22.7473	-48.026
10	-23.0654	-49.0492
90	-22.9592	-48.9785
88	-22.9271	-49.0219
117	-22.8782	-48.6285
122	-23.0609	-49.0617
160	-22.8643	-48.6523
165	-23.2991	-49.0424
182	-22.924	-48.7549
182	-22.924	-48.7549
197	-22.82	-48.7221
204	-22.923	-48.7808
206	-23.6079	-48.1407
209	-23.5667	-48.3451
213	-23.577	-48.3448
213	-23.577	-48.3448
221	-23.7814	-49.151
224	-23.7864	-49.1784
233	-23.184	-49.1422
233	-23.184	-49.1422
252	-23.7726	-48.5364
269	-23.7693	-48.5438
287	-22.7599	-48.1223
297	-22.7338	-48.0123
2	-23.0624	-48.9952
22	-23.1812	-49.2297
87	-22.9414	-48.2887
122	-23.0609	-49.0617
122	-23.0609	-49.0617
160	-22.8643	-48.6523
182	-22.924	-48.7549
208	-23.5705	-48.3447
223	-23.7843	-49.1794
229	-23.1482	-49.0905
233	-23.184	-49.1422
287	-22.7599	-48.1223
160	-22.8643	-48.6523
160	-22.8643	-48.6523
123	-22.9245	-49.0316
55	-22.6446	-49.0759
231	-23.1461	-49.1147
51	-22.7385	-49.1227
51	-22.7385	-49.1227
54	-22.6586	-49.0996
54	-22.6586	-49.0996
55	-22.6446	-49.0759
55	-22.6446	-49.0759
21	-23.1762	-49.2127
21	-23.1762	-49.2127
283	-22.7461	-48.0273
127	-22.8636	-48.6406
160	-22.8643	-48.6523
305	-22.7826	-48.4773
307	-22.7826	-48.4774
302	-22.7827	-48.4772
308	-22.7827	-48.4775
309	-22.8574	-48.5514
172	-22.803	-48.6889
192	-22.8413	-48.664
188	-22.8332	-48.6715
194	-22.8356	-48.6617
88	-22.9271	-49.0219
96	-23.0368	-48.8741
124	-22.9625	-48.981
90	-22.9592	-48.9785
216	-23.5349	-48.278
58	-22.928	-48.818
84	-22.93	-48.2923
134	-22.9131	-48.6096
205	-22.9218	-48.7843
128	-22.8655	-48.6391
125	-22.849	-48.6411
226	-23.1483	-49.0214
226	-23.1483	-49.0214
231	-23.1461	-49.1147
231	-23.1461	-49.1147
51	-22.7385	-49.1227
51	-22.7385	-49.1227
229	-23.1482	-49.0905
227	-23.1531	-49.0146
227	-23.1531	-49.0146
54	-22.6586	-49.0996
54	-22.6586	-49.0996
23	-23.1765	-49.2256
15	-23.0631	-49.1882
37	-23.0376	-49.252
304	-22.7827	-48.4772
177	-22.8411	-48.7158
178	-22.8456	-48.7214
234	-23.1569	-49.0181
226	-23.1483	-49.0214
227	-23.1531	-49.0146
307	-22.7826	-48.4774
309	-22.8574	-48.5514
312	-22.8572	-48.5514
96	-23.0368	-48.8741
126	-22.8517	-48.6498
199	-22.8397	-48.7138
196	-22.8454	-48.6749
188	-22.8332	-48.6715
56	-22.7401	-49.031
139	-22.9196	-48.5941
216	-23.5349	-48.278
18	-23.1284	-49.1944
122	-23.0609	-49.0617
193	-22.8394	-48.6628
9	-23.0685	-49.0616
98	-23.0106	-48.8367
133	-22.8693	-48.6322
51	-22.7385	-49.1227
51	-22.7385	-49.1227
107	-22.959	-48.9147
199	-22.8397	-48.7138
172	-22.803	-48.6889
54	-22.6586	-49.0996
54	-22.6586	-49.0996
29	-23.0281	-49.2818
21	-23.1762	-49.2127
21	-23.1762	-49.2127
226	-23.1483	-49.0214
234	-23.1569	-49.0181
234	-23.1569	-49.0181
233	-23.184	-49.1422
233	-23.184	-49.1422
231	-23.1461	-49.1147
55	-22.6446	-49.0759
55	-22.6446	-49.0759
160	-22.8643	-48.6523
160	-22.8643	-48.6523
126	-22.8517	-48.6498
123	-22.9245	-49.0316
306	-22.7826	-48.4773
307	-22.7826	-48.4774
216	-23.5349	-48.278
216	-23.5349	-48.278
171	-22.8441	-48.6625
178	-22.8456	-48.7214
132	-22.8735	-48.6377
193	-22.8394	-48.6628
170	-22.8458	-48.6539
192	-22.8413	-48.664
191	-22.8405	-48.6743
124	-22.9625	-48.981
295	-22.7924	-48.1369
314	-22.8573	-48.5513
309	-22.8574	-48.5514
96	-23.0368	-48.8741
106	-22.9778	-48.8025
90	-22.9592	-48.9785
132	-22.8735	-48.6377
88	-22.9271	-49.0219
123	-22.9245	-49.0316
310	-22.8573	-48.5514
160	-22.8643	-48.6523
194	-22.8356	-48.6617
177	-22.8411	-48.7158
180	-22.8381	-48.7287
302	-22.7827	-48.4772
306	-22.7826	-48.4773
9	-23.0685	-49.0616
10	-23.0654	-49.0492
21	-23.1762	-49.2127
28	-23.0348	-49.286
42	-23.0285	-49.1071
45	-23.019	-49.1028
51	-22.7385	-49.1227
54	-22.6586	-49.0996
57	-23.0714	-48.7743
91	-23.0326	-48.8718
96	-23.0368	-48.8741
315	-22.8572	-48.5513
160	-22.8643	-48.6523
188	-22.8332	-48.6715
127	-22.8636	-48.6406
192	-22.8413	-48.664
191	-22.8405	-48.6743
190	-22.8294	-48.6792
178	-22.8456	-48.7214
194	-22.8356	-48.6617
196	-22.8454	-48.6749
170	-22.8458	-48.6539
132	-22.8735	-48.6377
174	-22.818	-48.6852
88	-22.9271	-49.0219
90	-22.9592	-48.9785
91	-23.0326	-48.8718
123	-22.9245	-49.0316
124	-22.9625	-48.981
209	-23.5667	-48.3451
211	-23.5703	-48.3494
216	-23.5349	-48.278
219	-23.5494	-48.2381
226	-23.1483	-49.0214
229	-23.1482	-49.0905
230	-23.1479	-49.1064
234	-23.1569	-49.0181
313	-22.8573	-48.5513
315 ou 5	-23.0574	-49.0681
9	-23.0685	-49.0616
10	-23.0654	-49.0492
10	-23.0654	-49.0492
31	-23.0126	-49.2775
39	-23.0333	-49.2349
46	-22.9049	-48.6708
47	-22.9085	-48.6785
50	-22.9281	-48.8055
31	-23.0126	-49.2775
51	-22.7385	-49.1227
55	-22.6446	-49.0759
56	-22.7401	-49.031
67	-22.9144	-48.7268
79	-22.9407	-48.6773
91	-23.0326	-48.8718
96	-23.0368	-48.8741
104	-22.9885	-48.7917
107	-22.959	-48.9147
115	-22.8807	-48.6255
118	-23.0761	-48.7886
122	-23.0609	-49.0617
124	-22.9625	-48.981
126	-22.8517	-48.6498
127	-22.8636	-48.6406
128	-22.8655	-48.6391
133	-22.8693	-48.6322
157	-22.9326	-48.6788
159	-22.9244	-48.6884
160	-22.8643	-48.6523
168	-22.8372	-48.6452
170	-22.8458	-48.6539
171	-22.8441	-48.6625
174	-22.818	-48.6852
175	-22.8135	-48.68
179	-22.849	-48.7278
180	-22.8381	-48.7287
181	-22.8236	-48.7239
188	-22.8332	-48.6715
191	-22.8405	-48.6743
192	-22.8413	-48.664
196	-22.8454	-48.6749
197	-22.82	-48.7221
199	-22.8397	-48.7138
201	-22.9281	-48.7898
9	-23.0685	-49.0616
16	-23.1426	-49.1855
21	-23.1762	-49.2127
21	-23.1762	-49.2127
42	-23.0285	-49.1071
45	-23.019	-49.1028
48	-22.9048	-48.6756
47	-22.9085	-48.6785
51	-22.7385	-49.1227
51	-22.7385	-49.1227
56	-22.7401	-49.031
56	-22.7401	-49.031
54	-22.6586	-49.0996
54	-22.6586	-49.0996
57	-23.0714	-48.7743
57	-23.0714	-48.7743
88	-22.9271	-49.0219
88	-22.9271	-49.0219
90	-22.9592	-48.9785
90	-22.9592	-48.9785
91	-23.0326	-48.8718
93	-23.0352	-48.8609
96	-23.0368	-48.8741
98	-23.0106	-48.8367
113	-22.8861	-48.6301
116	-22.8799	-48.6257
118	-23.0761	-48.7886
118	-23.0761	-48.7886
122	-23.0609	-49.0617
122	-23.0609	-49.0617
123	-22.9245	-49.0316
125	-22.849	-48.6411
125	-22.849	-48.6411
129	-22.8689	-48.6254
139	-22.9196	-48.5941
160	-22.8643	-48.6523
160	-22.8643	-48.6523
170	-22.8458	-48.6539
171	-22.8441	-48.6625
174	-22.818	-48.6852
175	-22.8135	-48.68
178	-22.8456	-48.7214
179	-22.849	-48.7278
188	-22.8332	-48.6715
190	-22.8294	-48.6792
193	-22.8394	-48.6628
194	-22.8356	-48.6617
196	-22.8454	-48.6749
9	-23.0685	-49.0616
9	-23.0685	-49.0616
39	-23.0333	-49.2349
51	-22.7385	-49.1227
54	-22.6586	-49.0996
56	-22.7401	-49.031
57	-23.0714	-48.7743
57	-23.0714	-48.7743
74	-22.9081	-48.673
88	-22.9271	-49.0219
88	-22.9271	-49.0219
90	-22.9592	-48.9785
90	-22.9592	-48.9785
98	-23.0106	-48.8367
99	-22.9979	-48.8381
103	-22.9837	-48.8038
107	-22.959	-48.9147
107	-22.959	-48.9147
117	-22.8782	-48.6285
118	-23.0761	-48.7886
118	-23.0761	-48.7886
123	-22.9245	-49.0316
123	-22.9245	-49.0316
125	-22.849	-48.6411
126	-22.8517	-48.6498
133	-22.8693	-48.6322
138	-22.9076	-48.5951
160	-22.8643	-48.6523
160	-22.8643	-48.6523
162	-23.2902	-49.0239
170	-22.8458	-48.6539
170	-22.8458	-48.6539
174	-22.818	-48.6852
174	-22.818	-48.6852
178	-22.8456	-48.7214
179	-22.849	-48.7278
190	-22.8294	-48.6792
191	-22.8405	-48.6743
193	-22.8394	-48.6628
194	-22.8356	-48.6617
195	-22.8465	-48.6668
196	-22.8454	-48.6749
199	-22.8397	-48.7138
200	-22.8374	-48.717
203	-22.9341	-48.7759
205	-22.9218	-48.7843
210	-23.5651	-48.3494
214	-23.58	-48.3484
214	-23.58	-48.3484
21	-23.1762	-49.2127
21	-23.1762	-49.2127
53	-22.6777	-49.1327
53	-22.6777	-49.1327
54	-22.6586	-49.0996
55	-22.6446	-49.0759
55	-22.6446	-49.0759
88	-22.9271	-49.0219
90	-22.9592	-48.9785
90	-22.9592	-48.9785
96	-23.0368	-48.8741
96	-23.0368	-48.8741
118	-23.0761	-48.7886
118	-23.0761	-48.7886
123	-22.9245	-49.0316
123	-22.9245	-49.0316
124	-22.9625	-48.981
124	-22.9625	-48.981
125	-22.849	-48.6411
127	-22.8636	-48.6406
129	-22.8689	-48.6254
130	-22.8768	-48.6247
165	-23.2991	-49.0424
166	-23.3035	-49.0352
173	-22.8124	-48.6895
174	-22.818	-48.6852
177	-22.8411	-48.7158
178	-22.8456	-48.7214
208	-23.5705	-48.3447
211	-23.5703	-48.3494
216	-23.5349	-48.278
216	-23.5349	-48.278
219	-23.5494	-48.2381
219	-23.5494	-48.2381
226	-23.1483	-49.0214
226	-23.1483	-49.0214
227	-23.1531	-49.0146
227	-23.1531	-49.0146
229	-23.1482	-49.0905
229	-23.1482	-49.0905
230	-23.1479	-49.1064
230	-23.1479	-49.1064
233	-23.184	-49.1422
234	-23.1569	-49.0181
234	-23.1569	-49.0181
293	-22.7923	-48.1371
294	-22.7923	-48.1369
51	-22.7385	-49.1227
51	-22.7385	-49.1227
52	-22.6907	-49.1362
52	-22.6907	-49.1362
53	-22.6777	-49.1327
53	-22.6777	-49.1327
54	-22.6586	-49.0996
54	-22.6586	-49.0996
70	-22.9361	-48.7428
71	-22.9446	-48.7382
81	-22.9379	-48.2721
84	-22.93	-48.2923
88	-22.9271	-49.0219
88	-22.9271	-49.0219
90	-22.9592	-48.9785
90	-22.9592	-48.9785
118	-23.0761	-48.7886
118	-23.0761	-48.7886
125	-22.849	-48.6411
126	-22.8517	-48.6498
160	-22.8643	-48.6523
160	-22.8643	-48.6523
172	-22.803	-48.6889
174	-22.818	-48.6852
177	-22.8411	-48.7158
178	-22.8456	-48.7214
188	-22.8332	-48.6715
191	-22.8405	-48.6743
193	-22.8394	-48.6628
194	-22.8356	-48.6617
198	-22.8258	-48.7136
199	-22.8397	-48.7138
226	-23.1483	-49.0214
226	-23.1483	-49.0214
295	-22.7924	-48.1369
296	-22.7925	-48.137
298	-22.7338	-48.0123
303	-22.7827	-48.4771
306	-22.7826	-48.4773
310	-22.8573	-48.5514
7	-23.0582	-49.0784
8	-23.0582	-49.0785
52	-22.6907	-49.1362
52	-22.6907	-49.1362
53	-22.6777	-49.1327
53	-22.6777	-49.1327
54	-22.6586	-49.0996
54	-22.6586	-49.0996
88	-22.9271	-49.0219
88	-22.9271	-49.0219
90	-22.9592	-48.9785
90	-22.9592	-48.9785
96	-23.0368	-48.8741
96	-23.0368	-48.8741
118	-23.0761	-48.7886
118	-23.0761	-48.7886
123	-22.9245	-49.0316
123	-22.9245	-49.0316
126	-22.8517	-48.6498
127	-22.8636	-48.6406
132	-22.8735	-48.6377
133	-22.8693	-48.6322
160	-22.8643	-48.6523
160	-22.8643	-48.6523
197	-22.82	-48.7221
200	-22.8374	-48.717
226	-23.1483	-49.0214
226	-23.1483	-49.0214
229	-23.1482	-49.0905
229	-23.1482	-49.0905
233	-23.184	-49.1422
233	-23.184	-49.1422
234	-23.1569	-49.0181
234	-23.1569	-49.0181
297	-22.7338	-48.0123
298	-22.7338	-48.0123
308	-22.7827	-48.4775
310	-22.8573	-48.5514
54	-22.6586	-49.0996
54	-22.6586	-49.0996
88	-22.9271	-49.0219
88	-22.9271	-49.0219
118	-23.0761	-48.7886
118	-23.0761	-48.7886
123	-22.9245	-49.0316
30	-23.0148	-49.2825
31	-23.0126	-49.2775
127	-22.8636	-48.6406
128	-22.8655	-48.6391
162	-23.2902	-49.0239
165	-23.2991	-49.0424
193	-22.8394	-48.6628
194	-22.8356	-48.6617
197	-22.82	-48.7221
199	-22.8397	-48.7138
208	-23.5705	-48.3447
209	-23.5667	-48.3451
293	-22.7923	-48.1371
297	-22.7338	-48.0123
298	-22.7338	-48.0123
53	-22.6777	-49.1327
53	-22.6777	-49.1327
54	-22.6586	-49.0996
54	-22.6586	-49.0996
55	-22.6446	-49.0759
55	-22.6446	-49.0759
88	-22.9271	-49.0219
88	-22.9271	-49.0219
97	-23.0562	-48.8524
97	-23.0562	-48.8524
123	-22.9245	-49.0316
123	-22.9245	-49.0316
127	-22.8636	-48.6406
128	-22.8655	-48.6391
131	-22.8776	-48.6297
132	-22.8735	-48.6377
188	-22.8332	-48.6715
191	-22.8405	-48.6743
193	-22.8394	-48.6628
194	-22.8356	-48.6617
208	-23.5705	-48.3447
210	-23.5651	-48.3494
234	-23.1569	-49.0181
234	-23.1569	-49.0181
273	-22.7719	-48.1063
275	-22.775	-48.1093
297	-22.7338	-48.0123
298	-22.7338	-48.0123
308	-22.7827	-48.4775
311	-22.8572	-48.5514
118	-23.0761	-48.7886
118	-23.0761	-48.7886
21	-23.1762	-49.2127
52	-22.6907	-49.1362
52	-22.6907	-49.1362
88	-22.9271	-49.0219
88	-22.9271	-49.0219
90	-22.9592	-48.9785
90	-22.9592	-48.9785
118	-23.0761	-48.7886
118	-23.0761	-48.7886
127	-22.8636	-48.6406
132	-22.8735	-48.6377
133	-22.8693	-48.6322
163	-23.2854	-49.0303
164	-23.2917	-49.036
178	-22.8456	-48.7214
179	-22.849	-48.7278
188	-22.8332	-48.6715
192	-22.8413	-48.664
208	-23.5705	-48.3447
209	-23.5667	-48.3451
227	-23.1531	-49.0146
227	-23.1531	-49.0146
229	-23.1482	-49.0905
229	-23.1482	-49.0905
160	-22.8643	-48.6523
160	-22.8643	-48.6523
282	-23.6833	-48.7429
283	-22.7461	-48.0273
292	-22.7923	-48.1371
294	-22.7923	-48.1369
277	-23.6835	-48.7121
298	-22.7338	-48.0123
303	-22.7827	-48.4771
307	-22.7826	-48.4774
308	-22.7827	-48.4775
310	-22.8573	-48.5514
88	-22.9271	-49.0219
88	-22.9271	-49.0219
90	-22.9592	-48.9785
90	-22.9592	-48.9785
97	-23.0562	-48.8524
97	-23.0562	-48.8524
118	-23.0761	-48.7886
118	-23.0761	-48.7886
124	-22.9625	-48.981
124	-22.9625	-48.981
125	-22.849	-48.6411
126	-22.8517	-48.6498
160	-22.8643	-48.6523
193	-22.8394	-48.6628
194	-22.8356	-48.6617
210	-23.5651	-48.3494
211	-23.5703	-48.3494
216	-23.5349	-48.278
216	-23.5349	-48.278
273	-22.7719	-48.1063
298	-22.7338	-48.0123
308	-22.7827	-48.4775
309	-22.8574	-48.5514
88	-22.9271	-49.0219
88	-22.9271	-49.0219
90	-22.9592	-48.9785
90	-22.9592	-48.9785
96	-23.0368	-48.8741
96	-23.0368	-48.8741
97	-23.0562	-48.8524
97	-23.0562	-48.8524
118	-23.0761	-48.7886
118	-23.0761	-48.7886
127	-22.8636	-48.6406
128	-22.8655	-48.6391
188	-22.8332	-48.6715
191	-22.8405	-48.6743
193	-22.8394	-48.6628
194	-22.8356	-48.6617
211	-23.5703	-48.3494
212
233	-23.184	-49.1422
233	-23.184	-49.1422
274	-22.774	-48.1089
275	-22.775	-48.1093
286	-22.7531	-48.1218
288	-22.7541	-48.1205
292	-22.7923	-48.1371
294	-22.7923	-48.1369
295	-22.7924	-48.1369
298	-22.7338	-48.0123
302	-22.7827	-48.4772
303	-22.7827	-48.4771
314	-22.8573	-48.5513
315	-22.8572	-48.5513
96	-23.0368	-48.8741
96	-23.0368	-48.8741
97	-23.0562	-48.8524
97	-23.0562	-48.8524
103	-22.9837	-48.8038
104	-22.9885	-48.7917
118	-23.0761	-48.7886
118	-23.0761	-48.7886
126	-22.8517	-48.6498
127	-22.8636	-48.6406
190	-22.8294	-48.6792
191	-22.8405	-48.6743
52	-22.6907	-49.1362
52	-22.6907	-49.1362
90	-22.9592	-48.9785
90	-22.9592	-48.9785
118	-23.0761	-48.7886
118	-23.0761	-48.7886
127	-22.8636	-48.6406
128	-22.8655	-48.6391
178	-22.8456	-48.7214
180	-22.8381	-48.7287
188	-22.8332	-48.6715
190	-22.8294	-48.6792
193	-22.8394	-48.6628
194	-22.8356	-48.6617
227	-23.1531	-49.0146
227	-23.1531	-49.0146
298	-22.7338	-48.0123
308	-22.7827	-48.4775
310	-22.8573	-48.5514
160	-22.8643	-48.6523
160	-22.8643	-48.6523
118	-23.0761	-48.7886
188	-22.8332	-48.6715
297	-22.7338	-48.0123
298	-22.7338	-48.0123
229	-23.1482	-49.0905
229	-23.1482	-49.0905
299	-22.734	-48.0123
300	-22.7341	-48.0123
308	-22.7827	-48.4775
312	-22.8573	-48.5513
52	-22.6907	-49.1362
52	-22.6907	-49.1362
227	-23.1531	-49.0146
227	-23.1531	-49.0146
234	-23.1569	-49.0181
234	-23.1569	-49.0181
297	-22.7338	-48.0123
298	-22.7338	-48.0123
309	-22.8574	-48.5514
51	-22.7385	-49.1227
51	-22.7385	-49.1227
52	-22.6907	-49.1362
107	-22.959	-48.9147
108	-22.961	-48.9104
160	-22.8643	-48.6523
160	-22.8643	-48.6523
297	-22.7338	-48.0123
298	-22.7338	-48.0123
304	-22.7827	-48.4772
307	-22.7826	-48.4774
308	-22.7827	-48.4775
313	-22.8573	-48.5513
51	-22.7385	-49.1227
52	-22.6907	-49.1362
52	-22.6907	-49.1362
118	-23.0761	-48.7886
118	-23.0761	-48.7886
124	-22.9625	-48.981
124	-22.9625	-48.981
127	-22.8636	-48.6406
128	-22.8655	-48.6391
131	-22.8776	-48.6297
160	-22.8643	-48.6523
160	-22.8643	-48.6523
193	-22.8394	-48.6628
194	-22.8356	-48.6617
227	-23.1531	-49.0146
227	-23.1531	-49.0146
234	-23.1569	-49.0181
234	-23.1569	-49.0181
297	-22.7338	-48.0123
298	-22.7338	-48.0123
303	-22.7827	-48.4771
306	-22.7826	-48.4773
96	-23.0368	-48.8741
96	-23.0368	-48.8741
126	-22.8517	-48.6498
127	-22.8636	-48.6406
188	-22.8332	-48.6715
192	-22.8413	-48.664
193	-22.8394	-48.6628
194	-22.8356	-48.6617
227	-23.1531	-49.0146
227	-23.1531	-49.0146
234	-23.1569	-49.0181
297	-22.7338	-48.0123
298	-22.7338	-48.0123
306	-22.7826	-48.4773
307	-22.7826	-48.4774
308	-22.7827	-48.4775
311	-22.8572	-48.5514
51	-22.7385	-49.1227
51	-22.7385	-49.1227
52	-22.6907	-49.1362
53	-22.6777	-49.1327
53	-22.6777	-49.1327
118	-23.0761	-48.7886
118	-23.0761	-48.7886
183	-22.9186	-48.6986
184	-22.9139	-48.7078
193	-22.8394	-48.6628
194	-22.8356	-48.6617
227	-23.1531	-49.0146
227	-23.1531	-49.0146
308	-22.7827	-48.4775
310	-22.8573	-48.5514
8	-23.0582	-49.0785
9	-23.0685	-49.0616
51	-22.7385	-49.1227
51	-22.7385	-49.1227
52	-22.6907	-49.1362
52	-22.6907	-49.1362
124	-22.9625	-48.981
124	-22.9625	-48.981
227	-23.1531	-49.0146
227	-23.1531	-49.0146
297	-22.7338	-48.0123
298	-22.7338	-48.0123
303	-22.7827	-48.4771
306	-22.7826	-48.4773
51	-22.7385	-49.1227
51	-22.7385	-49.1227
118	-23.0761	-48.7886
118	-23.0761	-48.7886
124	-22.9625	-48.981
124	-22.9625	-48.981
184	-22.9139	-48.7078
185	-22.9224	-48.7136
229	-23.1482	-49.0905
229	-23.1482	-49.0905
230	-23.1479	-49.1064
230	-23.1479	-49.1064
234	-23.1569	-49.0181
234	-23.1569	-49.0181
297	-22.7338	-48.0123
298	-22.7338	-48.0123
303	-22.7827	-48.4771
304	-22.7827	-48.4772
310	-22.8573	-48.5514
311	-22.8572	-48.5514
51	-22.7385	-49.1227
51	-22.7385	-49.1227
90	-22.9592	-48.9785
90	-22.9592	-48.9785
118	-23.0761	-48.7886
118	-23.0761	-48.7886
124	-22.9625	-48.981
124	-22.9625	-48.981
160	-22.8643	-48.6523
160	-22.8643	-48.6523
219	-23.5494	-48.2381
274	-22.774	-48.1089
275	-22.775	-48.1093
303	-22.7827	-48.4771
306	-22.7826	-48.4773
52	-22.6907	-49.1362
52	-22.6907	-49.1362
53	-22.6777	-49.1327
53	-22.6777	-49.1327
54	-22.6586	-49.0996
54	-22.6586	-49.0996
55	-22.6446	-49.0759
55	-22.6446	-49.0759
90	-22.9592	-48.9785
90	-22.9592	-48.9785
118	-23.0761	-48.7886
118	-23.0761	-48.7886
127	-22.8636	-48.6406
128	-22.8655	-48.6391
131	-22.8776	-48.6297
133	-22.8693	-48.6322
177	-22.8411	-48.7158
178	-22.8456	-48.7214
188	-22.8332	-48.6715
191	-22.8405	-48.6743
204	-22.923	-48.7808
297	-22.7338	-48.0123
298	-22.7338	-48.0123
302	-22.7827	-48.4772
303	-22.7827	-48.4771
308	-22.7827	-48.4775
313	-22.8573	-48.5513
1	-23.0263	-48.9802
2	-23.0624	-48.9952
9	-23.0685	-49.0616
11	-23.081	-49.082
27	-23.0332	-49.2794
30	-23.0148	-49.2825
32	-23.0232	-49.2597
34	-23.0242	-49.2755
51	-22.7385	-49.1227
51	-22.7385	-49.1227
54	-22.6586	-49.0996
54	-22.6586	-49.0996
118	-23.0761	-48.7886
118	-23.0761	-48.7886
124	-22.9625	-48.981
124	-22.9625	-48.981
127	-22.8636	-48.6406
128	-22.8655	-48.6391
177	-22.8411	-48.7158
180	-22.8381	-48.7287
184	-22.9139	-48.7078
187	-22.9298	-48.704
188	-22.8332	-48.6715
190	-22.8294	-48.6792
212
231	-23.1461	-49.1147
231	-23.1461	-49.1147
274	-22.774	-48.1089
275	-22.775	-48.1093
297	-22.7338	-48.0123
298	-22.7338	-48.0123
304	-22.7827	-48.4772
305	-22.7826	-48.4773
308	-22.7827	-48.4775
311	-22.8572	-48.5514
324	-22.8579	-49.1423
324	-22.8579	-49.1423
160	-22.8643	-48.6523
160	-22.8643	-48.6523
10	-23.0654	-49.0492
11	-23.081	-49.082
21	-23.1762	-49.2127
21	-23.1762	-49.2127
90	-22.9592	-48.9785
90	-22.9592	-48.9785
124	-22.9625	-48.981
124	-22.9625	-48.981
118	-23.0761	-48.7886
118	-23.0761	-48.7886
132	-22.8735	-48.6377
133	-22.8693	-48.6322
160	-22.8643	-48.6523
160	-22.8643	-48.6523
178	-22.8456	-48.7214
179	-22.849	-48.7278
84	-22.93	-48.2923
185	-22.9224	-48.7136
188	-22.8332	-48.6715
190	-22.8294	-48.6792
193	-22.8394	-48.6628
194	-22.8356	-48.6617
202	-22.9337	-48.7855
204	-22.923	-48.7808
197	-22.82	-48.7221
198	-22.8258	-48.7136
208	-23.5705	-48.3447
211	-23.5703	-48.3494
298	-22.7338	-48.0123
299	-22.734	-48.0123
234	-23.1569	-49.0181
234	-23.1569	-49.0181
308	-22.7827	-48.4775
315	-22.8572	-48.5513
324	-22.8579	-49.1423
324	-22.8579	-49.1423
9	-23.0685	-49.0616
12	-23.0706	-49.0794
51	-22.7385	-49.1227
51	-22.7385	-49.1227
52	-22.6907	-49.1362
52	-22.6907	-49.1362
90	-22.9592	-48.9785
90	-22.9592	-48.9785
118	-23.0761	-48.7886
118	-23.0761	-48.7886
124	-22.9625	-48.981
124	-22.9625	-48.981
127	-22.8636	-48.6406
128	-22.8655	-48.6391
160	-22.8643	-48.6523
160	-22.8643	-48.6523
178	-22.8456	-48.7214
179	-22.849	-48.7278
184	-22.9139	-48.7078
185	-22.9224	-48.7136
188	-22.8332	-48.6715
190	-22.8294	-48.6792
195	-22.8465	-48.6668
196	-22.8454	-48.6749
216	-23.5349	-48.278
216	-23.5349	-48.278
227	-23.1531	-49.0146
227	-23.1531	-49.0146
230	-23.1479	-49.1064
230	-23.1479	-49.1064
297	-22.7338	-48.0123
298	-22.7338	-48.0123
324	-22.8579	-49.1423
324	-22.8579	-49.1423
328	-22.8643	-48.6524
328	-22.8643	-48.6524
51	-22.7385	-49.1227
51	-22.7385	-49.1227
52	-22.6907	-49.1362
52	-22.6907	-49.1362
54	-22.6586	-49.0996
54	-22.6586	-49.0996
118	-23.0761	-48.7886
118	-23.0761	-48.7886
184	-22.9139	-48.7078
185	-22.9224	-48.7136
188	-22.8332	-48.6715
191	-22.8405	-48.6743
193	-22.8394	-48.6628
194	-22.8356	-48.6617
225	-23.1393	-49.0476
229	-23.1482	-49.0905
229	-23.1482	-49.0905
233	-23.184	-49.1422
233	-23.184	-49.1422
234	-23.1569	-49.0181
234	-23.1569	-49.0181
297	-22.7338	-48.0123
298	-22.7338	-48.0123
302	-22.7827	-48.4772
303	-22.7827	-48.4771
324	-22.8579	-49.1423
324	-22.8579	-49.1423
52	-22.6907	-49.1362
52	-22.6907	-49.1362
90	-22.9592	-48.9785
90	-22.9592	-48.9785
118	-23.0761	-48.7886
118	-23.0761	-48.7886
160	-22.8643	-48.6523
160	-22.8643	-48.6523
18	-23.1284	-49.1944
188	-22.8332	-48.6715
189	-22.8252	-48.6689
193	-22.8394	-48.6628
194	-22.8356	-48.6617
218	-23.5807	-48.2602
218	-23.5807	-48.2602
297	-22.7338	-48.0123
298	-22.7338	-48.0123
305	-22.7826	-48.4773
306	-22.7826	-48.4773
324	-22.8579	-49.1423
54	-22.6586	-49.0996
54	-22.6586	-49.0996
124	-22.9625	-48.981
124	-22.9625	-48.981
118	-23.0761	-48.7886
118	-23.0761	-48.7886
178	-22.8456	-48.7214
180	-22.8381	-48.7287
184	-22.9139	-48.7078
185	-22.9224	-48.7136
188	-22.8332	-48.6715
190	-22.8294	-48.6792
211	-23.5703	-48.3494
214	-23.58	-48.3484
297	-22.7338	-48.0123
298	-22.7338	-48.0123
303	-22.7827	-48.4771
306	-22.7826	-48.4773
321	-23.6342	-49.2335
55	-22.6446	-49.0759
90	-22.9592	-48.9785
90	-22.9592	-48.9785
178	-22.8456	-48.7214
180	-22.8381	-48.7287
184	-22.9139	-48.7078
186	-22.9324	-48.7069
188	-22.8332	-48.6715
191	-22.8405	-48.6743
298	-22.7338	-48.0123
299	-22.734	-48.0123
335	-23.1676	-48.9324
218	-23.5807	-48.2602
234	-23.1569	-49.0181
180	-22.8381	-48.7287
327	-22.8642	-48.6525
329	-22.8643	-48.6524
52	-22.6907	-49.1362
52	-22.6907	-49.1362
332	-23.1675	-48.9324
332	-23.1675	-48.9324
47	-22.9085	-48.6785
48	-22.9048	-48.6756
90	-22.9592	-48.9785
90	-22.9592	-48.9785
118	-23.0761	-48.7886
118	-23.0761	-48.7886
124	-22.9625	-48.981
124	-22.9625	-48.981
127	-22.8636	-48.6406
127	-22.8636	-48.6406
298	-22.7338	-48.0123
300	-22.7341	-48.0123
303	-22.7827	-48.4771
305	-22.7826	-48.4773
96	-23.0368	-48.8741
96	-23.0368	-48.8741
118	-23.0761	-48.7886
118	-23.0761	-48.7886
124	-22.9625	-48.981
124	-22.9625	-48.981
227	-23.1531	-49.0146
227	-23.1531	-49.0146
297	-22.7338	-48.0123
301	-22.7344	-48.0125
333	-23.1676	-48.9325
335	-23.1676	-48.9324
47	-22.9085	-48.6785
48	-22.9048	-48.6756
96	-23.0368	-48.8741
96	-23.0368	-48.8741
184	-22.9139	-48.7078
186	-22.9324	-48.7069
227	-23.1531	-49.0146
227	-23.1531	-49.0146
303	-22.7827	-48.4771
305	-22.7826	-48.4773
320	-23.6354	-49.2325
320	-23.6354	-49.2325
47	-22.9085	-48.6785
48	-22.9048	-48.6756
96	-23.0368	-48.8741
96	-23.0368	-48.8741
118	-23.0761	-48.7886
118	-23.0761	-48.7886
124	-22.9625	-48.981
124	-22.9625	-48.981
184	-22.9139	-48.7078
186	-22.9324	-48.7069
227	-23.1531	-49.0146
227	-23.1531	-49.0146
320	-23.6354	-49.2325
320	-23.6354	-49.2325
96	-23.0368	-48.8741
96	-23.0368	-48.8741
160	-22.8643	-48.6523
160	-22.8643	-48.6523
186	-22.9324	-48.7069
187	-22.9298	-48.704
188	-22.8332	-48.6715
192	-22.8413	-48.664
201	-22.9281	-48.7898
202	-22.9337	-48.7855
229	-23.1482	-49.0905
229	-23.1482	-49.0905
274	-22.774	-48.1089
275	-22.775	-48.1093
297	-22.7338	-48.0123
298	-22.7338	-48.0123
305	-22.7826	-48.4773
306	-22.7826	-48.4773
334	-23.1676	-48.9324
335	-23.1676	-48.9324
8	-23.0582	-49.0785
9	-23.0685	-49.0616
55	-22.6446	-49.0759
55	-22.6446	-49.0759
96	-23.0368	-48.8741
96	-23.0368	-48.8741
118	-23.0761	-48.7886
118	-23.0761	-48.7886
160	-22.8643	-48.6523
160	-22.8643	-48.6523
177	-22.8411	-48.7158
179	-22.849	-48.7278
198	-22.8258	-48.7136
199	-22.8397	-48.7138
221	-23.7814	-49.151
221	-23.7814	-49.151
227	-23.1531	-49.0146
227	-23.1531	-49.0146
229	-23.1482	-49.0905
229	-23.1482	-49.0905
273	-22.7719	-48.1063
274	-22.774	-48.1089
298	-22.7338	-48.0123
301	-22.7344	-48.0125
320	-23.6354	-49.2325
320	-23.6354	-49.2325
8	-23.0582	-49.0785
9	-23.0685	-49.0616
96	-23.0368	-48.8741
96	-23.0368	-48.8741
103	-22.9837	-48.8038
105	-22.983	-48.7905
118	-23.0761	-48.7886
118	-23.0761	-48.7886
124	-22.9625	-48.981
124	-22.9625	-48.981
160	-22.8643	-48.6523
160	-22.8643	-48.6523
188	-22.8332	-48.6715
190	-22.8294	-48.6792
198	-22.8258	-48.7136
199	-22.8397	-48.7138
201	-22.9281	-48.7898
202	-22.9337	-48.7855
227	-23.1531	-49.0146
227	-23.1531	-49.0146
229	-23.1482	-49.0905
229	-23.1482	-49.0905
231	-23.1461	-49.1147
231	-23.1461	-49.1147
307	-22.7826	-48.4774
320	-23.6354	-49.2325
320	-23.6354	-49.2325
324	-22.8579	-49.1423
324	-22.8579	-49.1423
90	-22.9592	-48.9785
90	-22.9592	-48.9785
118	-23.0761	-48.7886
124	-22.9625	-48.981
124	-22.9625	-48.981
160	-22.8643	-48.6523
180	-22.8381	-48.7287
181	-22.8236	-48.7239
183	-22.9186	-48.6986
187	-22.9298	-48.704
188	-22.8332	-48.6715
190	-22.8294	-48.6792
227	-23.1531	-49.0146
227	-23.1531	-49.0146
234	-23.1569	-49.0181
234	-23.1569	-49.0181
273	-22.7719	-48.1063
275	-22.775	-48.1093
307	-22.7826	-48.4774
96	-23.0368	-48.8741
96	-23.0368	-48.8741
118	-23.0761	-48.7886
118	-23.0761	-48.7886
124	-22.9625	-48.981
124	-22.9625	-48.981
221	-23.7814	-49.151
221	-23.7814	-49.151
227	-23.1531	-49.0146
227	-23.1531	-49.0146
234	-23.1569	-49.0181
234	-23.1569	-49.0181
299	-22.734	-48.0123
300	-22.7341	-48.0123
1	-23.0263	-48.9802
6	-23.0961	-49.0369
50	-22.9281	-48.8055
63	-22.9476	-48.7996
90	-22.9592	-48.9785
90	-22.9592	-48.9785
96	-23.0368	-48.8741
96	-23.0368	-48.8741
118	-23.0761	-48.7886
118	-23.0761	-48.7886
184	-22.9139	-48.7078
185	-22.9224	-48.7136
197	-22.82	-48.7221
198	-22.8258	-48.7136
199	-22.8397	-48.7138
200	-22.8374	-48.717
201	-22.9281	-48.7898
202	-22.9337	-48.7855
221	-23.7814	-49.151
221	-23.7814	-49.151
1	-23.0263	-48.9802
2	-23.0624	-48.9952
42	-23.0285	-49.1071
44	-23.0259	-49.1101
47	-22.9085	-48.6785
48	-22.9048	-48.6756
55	-22.6446	-49.0759
55	-22.6446	-49.0759
96	-23.0368	-48.8741
96	-23.0368	-48.8741
180	-22.8381	-48.7287
181	-22.8236	-48.7239
183	-22.9186	-48.6986
186	-22.9324	-48.7069
198	-22.8258	-48.7136
199	-22.8397	-48.7138
188	-22.8332	-48.6715
190	-22.8294	-48.6792
201	-22.9281	-48.7898
203	-22.9341	-48.7759
335	-23.1676	-48.9324
336	-23.1678	-48.9325
338	-22.6876	-48.3357
218	-23.5807	-48.2602
218	-23.5807	-48.2602
227	-23.1531	-49.0146
227	-23.1531	-49.0146
360	-23.1589	-48.3787
360	-23.1589	-48.3787
200	-22.8374	-48.717
46	-22.9049	-48.6708
47	-22.9085	-48.6785
92	-23.0392	-48.8648
52	-22.6907	-49.1362
96	-23.0368	-48.8741
96	-23.0368	-48.8741
118	-23.0761	-48.7886
118	-23.0761	-48.7886
124	-22.9625	-48.981
124	-22.9625	-48.981
160	-22.8643	-48.6523
160	-22.8643	-48.6523
177	-22.8411	-48.7158
179	-22.849	-48.7278
183	-22.9186	-48.6986
184	-22.9139	-48.7078
188	-22.8332	-48.6715
191	-22.8405	-48.6743
227	-23.1531	-49.0146
227	-23.1531	-49.0146
229	-23.1482	-49.0905
229	-23.1482	-49.0905
234	-23.1569	-49.0181
234	-23.1569	-49.0181
297	-22.7338	-48.0123
298	-22.7338	-48.0123
339	-22.679	-48.3323
339	-22.679	-48.3323
356	-23.1408	-48.4459
356	-23.1408	-48.4459
357	-23.1462	-48.4518
357	-23.1462	-48.4518
360	-23.1589	-48.3787
360	-23.1589	-48.3787
361	-23.1694	-48.336
361	-23.1694	-48.336
47	-22.9085	-48.6785
48	-22.9048	-48.6756
96	-23.0368	-48.8741
118	-23.0761	-48.7886
118	-23.0761	-48.7886
168	-22.8372	-48.6452
170	-22.8458	-48.6539
186	-22.9324	-48.7069
188	-22.8332	-48.6715
190	-22.8294	-48.6792
197	-22.82	-48.7221
199	-22.8397	-48.7138
297	-22.7338	-48.0123
298	-22.7338	-48.0123
338	-22.6876	-48.3357
357	-23.1462	-48.4518
360	-23.1589	-48.3787
360	-23.1589	-48.3787
363	-23.1692	-48.3357
363	-23.1692	-48.3357
1	-23.0263	-48.9802
2	-23.0624	-48.9952
10	-23.0654	-49.0492
12	-23.0706	-49.0794
13	-23.0727	-49.1796
14	-23.0702	-49.1868
32	-23.0232	-49.2597
33	-23.0291	-49.2754
47	-22.9085	-48.6785
52	-22.6907	-49.1362
52	-22.6907	-49.1362
54	-22.6586	-49.0996
50	-22.9281	-48.8055
58	-22.928	-48.818
75	-22.9167	-48.6675
78	-22.9377	-48.6854
79	-22.9407	-48.6773
90	-22.9592	-48.9785
90	-22.9592	-48.9785
96	-23.0368	-48.8741
96	-23.0368	-48.8741
97	-23.0562	-48.8524
97	-23.0562	-48.8524
99	-22.9979	-48.8381
100	-22.9987	-48.8307
118	-23.0761	-48.7886
118	-23.0761	-48.7886
124	-22.9625	-48.981
124	-22.9625	-48.981
130	-22.8768	-48.6247
133	-22.8693	-48.6322
160	-22.8643	-48.6523
160	-22.8643	-48.6523
167	-22.8338	-48.654
168	-22.8372	-48.6452
172	-22.803	-48.6889
173	-22.8124	-48.6895
188	-22.8332	-48.6715
190	-22.8294	-48.6792
193	-22.8394	-48.6628
194	-22.8356	-48.6617
197	-22.82	-48.7221
198	-22.8258	-48.7136
201	-22.9281	-48.7898
202	-22.9337	-48.7855
208	-23.5705	-48.3447
209	-23.5667	-48.3451
1	-23.0263	-48.9802
2	-23.0624	-48.9952
7	-23.0582	-49.0784
8	-23.0582	-49.0785
13	-23.0727	-49.1796
14	-23.0702	-49.1868
32	-23.0232	-49.2597
33	-23.0291	-49.2754
37	-23.0376	-49.252
39	-23.0333	-49.2349
42	-23.0285	-49.1071
44	-23.0259	-49.1101
47	-22.9085	-48.6785
48	-22.9048	-48.6756
53	-22.6777	-49.1327
53	-22.6777	-49.1327
54	-22.6586	-49.0996
54	-22.6586	-49.0996
55	-22.6446	-49.0759
55	-22.6446	-49.0759
49	-22.9395	-48.8021
50	-22.9281	-48.8055
74	-22.9081	-48.673
75	-22.9167	-48.6675
90	-22.9592	-48.9785
90	-22.9592	-48.9785
96	-23.0368	-48.8741
96	-23.0368	-48.8741
97	-23.0562	-48.8524
97	-23.0562	-48.8524
105	-22.983	-48.7905
106	-22.9778	-48.8025
118	-23.0761	-48.7886
118	-23.0761	-48.7886
125	-22.849	-48.6411
126	-22.8517	-48.6498
160	-22.8643	-48.6523
160	-22.8643	-48.6523
164	-23.2917	-49.036
166	-23.3035	-49.0352
170	-22.8458	-48.6539
171	-22.8441	-48.6625
173	-22.8124	-48.6895
174	-22.818	-48.6852
177	-22.8411	-48.7158
181	-22.8236	-48.7239
188	-22.8332	-48.6715
189	-22.8252	-48.6689
193	-22.8394	-48.6628
194	-22.8356	-48.6617
9	-23.0685	-49.0616
12	-23.0706	-49.0794
13	-23.0727	-49.1796
14	-23.0702	-49.1868
32	-23.0232	-49.2597
33	-23.0291	-49.2754
42	-23.0285	-49.1071
45	-23.019	-49.1028
46	-22.9049	-48.6708
47	-22.9085	-48.6785
50	-22.9281	-48.8055
58	-22.928	-48.818
52	-22.6907	-49.1362
52	-22.6907	-49.1362
53	-22.6777	-49.1327
53	-22.6777	-49.1327
54	-22.6586	-49.0996
54	-22.6586	-49.0996
55	-22.6446	-49.0759
55	-22.6446	-49.0759
90	-22.9592	-48.9785
90	-22.9592	-48.9785
96	-23.0368	-48.8741
96	-23.0368	-48.8741
97	-23.0562	-48.8524
97	-23.0562	-48.8524
118	-23.0761	-48.7886
118	-23.0761	-48.7886
124	-22.9625	-48.981
124	-22.9625	-48.981
125	-22.849	-48.6411
126	-22.8517	-48.6498
160	-22.8643	-48.6523
160	-22.8643	-48.6523
172	-22.803	-48.6889
174	-22.818	-48.6852
177	-22.8411	-48.7158
181	-22.8236	-48.7239
184	-22.9139	-48.7078
185	-22.9224	-48.7136
188	-22.8332	-48.6715
190	-22.8294	-48.6792
197	-22.82	-48.7221
198	-22.8258	-48.7136
201	-22.9281	-48.7898
202	-22.9337	-48.7855
221	-23.7814	-49.151
221	-23.7814	-49.151
227	-23.1531	-49.0146
227	-23.1531	-49.0146
42	-23.0285	-49.1071
45	-23.019	-49.1028
46	-22.9049	-48.6708
47	-22.9085	-48.6785
52	-22.6907	-49.1362
52	-22.6907	-49.1362
53	-22.6777	-49.1327
54	-22.6586	-49.0996
54	-22.6586	-49.0996
55	-22.6446	-49.0759
55	-22.6446	-49.0759
90	-22.9592	-48.9785
90	-22.9592	-48.9785
96	-23.0368	-48.8741
96	-23.0368	-48.8741
103	-22.9837	-48.8038
105	-22.983	-48.7905
118	-23.0761	-48.7886
118	-23.0761	-48.7886
160	-22.8643	-48.6523
160	-22.8643	-48.6523
163	-23.2854	-49.0303
166	-23.3035	-49.0352
184	-22.9139	-48.7078
186	-22.9324	-48.7069
188	-22.8332	-48.6715
190	-22.8294	-48.6792
199	-22.8397	-48.7138
200	-22.8374	-48.717
201	-22.9281	-48.7898
202	-22.9337	-48.7855
221	-23.7814	-49.151
221	-23.7814	-49.151
225	-23.1393	-49.0476
225	-23.1393	-49.0476
227	-23.1531	-49.0146
227	-23.1531	-49.0146
230	-23.1479	-49.1064
230	-23.1479	-49.1064
232	-23.1549	-49.1144
232	-23.1549	-49.1144
298	-22.7338	-48.0123
299	-22.734	-48.0123
334	-23.1676	-48.9324
335	-23.1676	-48.9324
338	-22.6876	-48.3357
338	-22.6876	-48.3357
339	-22.679	-48.3323
339	-22.679	-48.3323
13	-23.0727	-49.1796
15	-23.0631	-49.1882
21	-23.1762	-49.2127
21	-23.1762	-49.2127
47	-22.9085	-48.6785
48	-22.9048	-48.6756
53	-22.6777	-49.1327
53	-22.6777	-49.1327
55	-22.6446	-49.0759
81	-22.9379	-48.2721
83	-22.9282	-48.2853
90	-22.9592	-48.9785
90	-22.9592	-48.9785
96	-23.0368	-48.8741
96	-23.0368	-48.8741
97	-23.0562	-48.8524
97	-23.0562	-48.8524
118	-23.0761	-48.7886
118	-23.0761	-48.7886
157	-22.9326	-48.6788
159	-22.9244	-48.6884
160	-22.8643	-48.6523
160	-22.8643	-48.6523
163	-23.2854	-49.0303
165	-23.2991	-49.0424
174	-22.818	-48.6852
176	-22.808	-48.682
177	-22.8411	-48.7158
181	-22.8236	-48.7239
188	-22.8332	-48.6715
190	-22.8294	-48.6792
201	-22.9281	-48.7898
202	-22.9337	-48.7855
209	-23.5667	-48.3451
211	-23.5703	-48.3494
229	-23.1482	-49.0905
229	-23.1482	-49.0905
234	-23.1569	-49.0181
234	-23.1569	-49.0181
297	-22.7338	-48.0123
298	-22.7338	-48.0123
306	-22.7826	-48.4773
307	-22.7826	-48.4774
334	-23.1676	-48.9324
335	-23.1676	-48.9324
338	-22.6876	-48.3357
338	-22.6876	-48.3357
339	-22.679	-48.3323
339	-22.679	-48.3323
55	-22.6446	-49.0759
8	-23.0582	-49.0785
9	-23.0685	-49.0616
53	-22.6777	-49.1327
53	-22.6777	-49.1327
90	-22.9592	-48.9785
91	-23.0326	-48.8718
95	-23.0359	-48.8652
96	-23.0368	-48.8741
96	-23.0368	-48.8741
118	-23.0761	-48.7886
118	-23.0761	-48.7886
124	-22.9625	-48.981
124	-22.9625	-48.981
160	-22.8643	-48.6523
160	-22.8643	-48.6523
177	-22.8411	-48.7158
179	-22.849	-48.7278
186	-22.9324	-48.7069
188	-22.8332	-48.6715
190	-22.8294	-48.6792
221	-23.7814	-49.151
221	-23.7814	-49.151
230	-23.1479	-49.1064
230	-23.1479	-49.1064
234	-23.1569	-49.0181
234	-23.1569	-49.0181
297	-22.7338	-48.0123
299	-22.734	-48.0123
334	-23.1676	-48.9324
336	-23.1678	-48.9325
338	-22.6876	-48.3357
338	-22.6876	-48.3357
339	-22.679	-48.3323
339	-22.679	-48.3323
356	-23.1408	-48.4459
356	-23.1408	-48.4459
357	-23.1462	-48.4518
357	-23.1462	-48.4518
358	-23.1627	-48.4386
358	-23.1627	-48.4386
360	-23.1589	-48.3787
360	-23.1589	-48.3787
368	-22.6936	-48.3047
368	-22.6936	-48.3047
369	-22.6836	-48.3047
369	-22.6836	-48.3047
370	-22.7037	-48.2782
370	-22.7037	-48.2782
8	-23.0582	-49.0785
9	-23.0685	-49.0616
42	-23.0285	-49.1071
45	-23.019	-49.1028
51	-22.7385	-49.1227
51	-22.7385	-49.1227
53	-22.6777	-49.1327
53	-22.6777	-49.1327
54	-22.6586	-49.0996
54	-22.6586	-49.0996
96	-23.0368	-48.8741
96	-23.0368	-48.8741
118	-23.0761	-48.7886
118	-23.0761	-48.7886
124	-22.9625	-48.981
124	-22.9625	-48.981
160	-22.8643	-48.6523
160	-22.8643	-48.6523
188	-22.8332	-48.6715
189	-22.8252	-48.6689
198	-22.8258	-48.7136
199	-22.8397	-48.7138
216	-23.5349	-48.278
216	-23.5349	-48.278
218	-23.5807	-48.2602
218	-23.5807	-48.2602
221	-23.7814	-49.151
221	-23.7814	-49.151
229	-23.1482	-49.0905
229	-23.1482	-49.0905
234	-23.1569	-49.0181
234	-23.1569	-49.0181
298	-22.7338	-48.0123
299	-22.734	-48.0123
303	-22.7827	-48.4771
305	-22.7826	-48.4773
324	-22.8579	-49.1423
324	-22.8579	-49.1423
334	-23.1676	-48.9324
336	-23.1678	-48.9325
338	-22.6876	-48.3357
356	-23.1408	-48.4459
357	-23.1462	-48.4518
357	-23.1462	-48.4518
358	-23.1627	-48.4386
358	-23.1627	-48.4386
360	-23.1589	-48.3787
360	-23.1589	-48.3787
46	-22.9049	-48.6708
47	-22.9085	-48.6785
54	-22.6586	-49.0996
90	-22.9592	-48.9785
90	-22.9592	-48.9785
96	-23.0368	-48.8741
107	-22.959	-48.9147
108	-22.961	-48.9104
160	-22.8643	-48.6523
160	-22.8643	-48.6523
188	-22.8332	-48.6715
190	-22.8294	-48.6792
201	-22.9281	-48.7898
202	-22.9337	-48.7855
216	-23.5349	-48.278
216	-23.5349	-48.278
229	-23.1482	-49.0905
234	-23.1569	-49.0181
234	-23.1569	-49.0181
297	-22.7338	-48.0123
298	-22.7338	-48.0123
319	-23.6467	-49.2148
319	-23.6467	-49.2148
356	-23.1408	-48.4459
356	-23.1408	-48.4459
357	-23.1462	-48.4518
357	-23.1462	-48.4518
358	-23.1627	-48.4386
358	-23.1627	-48.4386
360	-23.1589	-48.3787
360	-23.1589	-48.3787
376	-22.7912	-48.1372
376	-22.7912	-48.1372
96	-23.0368	-48.8741
96	-23.0368	-48.8741
188	-22.8332	-48.6715
191	-22.8405	-48.6743
201	-22.9281	-48.7898
203	-22.9341	-48.7759
229	-23.1482	-49.0905
229	-23.1482	-49.0905
231	-23.1461	-49.1147
231	-23.1461	-49.1147
333	-23.1676	-48.9325
334	-23.1676	-48.9324
47	-22.9085	-48.6785
48	-22.9048	-48.6756
368	-22.6936	-48.3047
368	-22.6936	-48.3047
370	-22.7037	-48.2782
370	-22.7037	-48.2782
376	-22.7912	-48.1372
376	-22.7912	-48.1372
47	-22.9085	-48.6785
55	-22.6446	-49.0759
55	-22.6446	-49.0759
97	-23.0562	-48.8524
188	-22.8332	-48.6715
225	-23.1393	-49.0476
225	-23.1393	-49.0476
227	-23.1531	-49.0146
234	-23.1569	-49.0181
234	-23.1569	-49.0181
319	-23.6467	-49.2148
319	-23.6467	-49.2148
224	-23.7864	-49.1784
224	-23.7864	-49.1784
338	-22.6876	-48.3357
338	-22.6876	-48.3357
356	-23.1408	-48.4459
356	-23.1408	-48.4459
357	-23.1462	-48.4518
357	-23.1462	-48.4518
359	-23.1506	-48.3978
359	-23.1506	-48.3978
360	-23.1589	-48.3787
360	-23.1589	-48.3787
368	-22.6936	-48.3047
370	-22.7037	-48.2782
370	-22.7037	-48.2782
376	-22.7912	-48.1372
376	-22.7912	-48.1372
16	-23.1426	-49.1855
19	-23.1285	-49.1832
55	-22.6446	-49.0759
90	-22.9592	-48.9785
90	-22.9592	-48.9785
218	-23.5807	-48.2602
218	-23.5807	-48.2602
297	-22.7338	-48.0123
229	-23.1482	-49.0905
229	-23.1482	-49.0905
231	-23.1461	-49.1147
231	-23.1461	-49.1147
234	-23.1569	-49.0181
234	-23.1569	-49.0181
227	-23.1531	-49.0146
227	-23.1531	-49.0146
302	-22.7827	-48.4772
305	-22.7826	-48.4773
338	-22.6876	-48.3357
338	-22.6876	-48.3357
357	-23.1462	-48.4518
357	-23.1462	-48.4518
359	-23.1506	-48.3978
359	-23.1506	-48.3978
360	-23.1589	-48.3787
360	-23.1589	-48.3787
368	-22.6936	-48.3047
368	-22.6936	-48.3047
369	-22.6836	-48.3047
369	-22.6836	-48.3047
370	-22.7037	-48.2782
370	-22.7037	-48.2782
376	-22.7912	-48.1372
376	-22.7912	-48.1372
386	-23.5492	-48.2164
386	-23.5492	-48.2164
13	-23.0727	-49.1796
14	-23.0702	-49.1868
118	-23.0761	-48.7886
118	-23.0761	-48.7886
227	-23.1531	-49.0146
227	-23.1531	-49.0146
231	-23.1461	-49.1147
231	-23.1461	-49.1147
234	-23.1569	-49.0181
234	-23.1569	-49.0181
305	-22.7826	-48.4773
307	-22.7826	-48.4774
338	-22.6876	-48.3357
357	-23.1462	-48.4518
357	-23.1462	-48.4518
359	-23.1506	-48.3978
359	-23.1506	-48.3978
360	-23.1589	-48.3787
360	-23.1589	-48.3787
368	-22.6936	-48.3047
368	-22.6936	-48.3047
370	-22.7037	-48.2782
370	-22.7037	-48.2782
376	-22.7912	-48.1372
376	-22.7912	-48.1372
386	-23.5492	-48.2164
386	-23.5492	-48.2164
55	-22.6446	-49.0759
55	-22.6446	-49.0759
96	-23.0368	-48.8741
96	-23.0368	-48.8741
227	-23.1531	-49.0146
227	-23.1531	-49.0146
231	-23.1461	-49.1147
231	-23.1461	-49.1147
234	-23.1569	-49.0181
234	-23.1569	-49.0181
297	-22.7338	-48.0123
297	-22.7338	-48.0123
338	-22.6876	-48.3357
338	-22.6876	-48.3357
357	-23.1462	-48.4518
357	-23.1462	-48.4518
369	-22.6836	-48.3047
369	-22.6836	-48.3047
370	-22.7037	-48.2782
372	-22.6032	-48.2306
372	-22.6032	-48.2306
376	-22.7912	-48.1372
376	-22.7912	-48.1372
13	-23.0727	-49.1796
14	-23.0702	-49.1868
55	-22.6446	-49.0759
55	-22.6446	-49.0759
96	-23.0368	-48.8741
96	-23.0368	-48.8741
103	-22.9837	-48.8038
105	-22.983	-48.7905
184	-22.9139	-48.7078
185	-22.9224	-48.7136
198	-22.8258	-48.7136
199	-22.8397	-48.7138
218	-23.5807	-48.2602
218	-23.5807	-48.2602
227	-23.1531	-49.0146
227	-23.1531	-49.0146
229	-23.1482	-49.0905
229	-23.1482	-49.0905
231	-23.1461	-49.1147
231	-23.1461	-49.1147
234	-23.1569	-49.0181
234	-23.1569	-49.0181
303	-22.7827	-48.4771
304	-22.7827	-48.4772
338	-22.6876	-48.3357
338	-22.6876	-48.3357
356	-23.1408	-48.4459
356	-23.1408	-48.4459
357	-23.1462	-48.4518
357	-23.1462	-48.4518
359	-23.1506	-48.3978
359	-23.1506	-48.3978
361	-23.1694	-48.336
361	-23.1694	-48.336
363	-23.1692	-48.3357
363	-23.1692	-48.3357
368	-22.6936	-48.3047
368	-22.6936	-48.3047
369	-22.6836	-48.3047
369	-22.6836	-48.3047
370	-22.7037	-48.2782
370	-22.7037	-48.2782
372	-22.6032	-48.2306
372	-22.6032	-48.2306
386	-23.5492	-48.2164
386	-23.5492	-48.2164
387	-23.1386	-48.653
387	-23.1386	-48.653
388	-23.12	-48.6749
388	-23.12	-48.6749

## Sheet: Santa Cruz do Rio Pardo_Alert
Trap number	Coordenada x	Coordenada Y
95	-22.6473	-49.4036
95	-22.6473	-49.4036
97	-22.6313	-49.3833
97	-22.6313	-49.3833
99	-22.6326	-49.3811
98	-22.6342	-49.3824
131	-22.7446	-49.3617
129	-22.7637	-49.3643
9	-22.7229	-49.5865
9	-22.7229	-49.5865
4	-22.7022	-49.4485
4	-22.7022	-49.4485
3	-22.6917	-49.4599
3	-22.6917	-49.4599
102	-22.5696	-49.409
103	-22.5648	-49.4134
153	-22.2634	-49.3443
155	-22.2369	-49.2853
154	-22.2171	-49.3534
149	-22.2627	-49.3248
146	-22.1731	-49.3196
133	-22.6981	-49.3874
133	-22.6981	-49.3874
148	-22.213	-49.2994
148	-22.213	-49.2994
29	-22.4467	-49.3997
29	-22.4467	-49.3997
30	-22.4523	-49.3957
49	-22.4307	-49.3932
116	-22.5702	-49.7233
117	-22.5589	-49.7194
121	-22.5983	-49.7396
71	-22.4329	-49.5106
71	-22.4329	-49.5106
72	-22.4291	-49.513
72	-22.4291	-49.513
69	-22.4228	-49.5149
14	-22.8196	-49.5239
9	-22.7229	-49.5865
9	-22.7229	-49.5865
28	-22.7715	-49.3861
128	-22.7042	-49.6622
128	-22.7042	-49.6622
3	-22.6917	-49.4599
3	-22.6917	-49.4599
4	-22.7022	-49.4485
103	-22.5648	-49.4134
102	-22.5696	-49.409
138	-22.6901	-49.2614
138	-22.6901	-49.2614
136	-22.6917	-49.3004
136	-22.6917	-49.3004
149	-22.2627	-49.3248
149	-22.2627	-49.3248
146	-22.1731	-49.3196
146	-22.1731	-49.3196
154	-22.2171	-49.3534
154	-22.2171	-49.3534
153	-22.2634	-49.3443
153	-22.2634	-49.3443
148	-22.213	-49.2994
148	-22.213	-49.2994
129	-22.7637	-49.3643
129	-22.7637	-49.3643
95	-22.6473	-49.4036
95	-22.6473	-49.4036
97	-22.6313	-49.3833
99	-22.6326	-49.3811
99	-22.6326	-49.3811
149	-22.2627	-49.3248
149	-22.2627	-49.3248
133	-22.6981	-49.3874
133	-22.6981	-49.3874
146	-22.1731	-49.3196
146	-22.1731	-49.3196
98	-22.6342	-49.3824
98	-22.6342	-49.3824
97	-22.6313	-49.3833
3	-22.6917	-49.4599
3	-22.6917	-49.4599
4	-22.7022	-49.4485
4	-22.7022	-49.4485
28	-22.7715	-49.3861
28	-22.7715	-49.3861
140	-22.7217	-49.2819
158	-22.152	-49.3643
154	-22.2171	-49.3534
153	-22.2634	-49.3443
153	-22.2634	-49.3443
147	-22.2189	-49.296
42	-22.412	-49.3185
43	-22.4105	-49.32
41	-22.4136	-49.3182
41	-22.4136	-49.3182
129	-22.7637	-49.3643
129	-22.7637	-49.3643
136	-22.6917	-49.3004
136	-22.6917	-49.3004
148	-22.213	-49.2994
138	-22.6901	-49.2614
138	-22.6901	-49.2614
102	-22.5696	-49.409
103	-22.5648	-49.4134
68	-22.4354	-49.5267
9	-22.7229	-49.5865
9	-22.7229	-49.5865
128	-22.7042	-49.6622
128	-22.7042	-49.6622
14	-22.8196	-49.5239
14	-22.8196	-49.5239
111	-22.7318	-49.7065
111	-22.7318	-49.7065
52	-22.5337	-49.526
72	-22.4291	-49.513
72	-22.4291	-49.513
71	-22.4329	-49.5106
105	-22.4165	-49.5294
117	-22.5589	-49.7194
29	-22.4467	-49.3997
12	-22.8993	-49.3509
103	-22.5648	-49.4134
102	-22.5696	-49.409
100	-22.594	-49.4199
100	-22.594	-49.4199
14	-22.8196	-49.5239
113	-22.7403	-49.7252
9	-22.7229	-49.5865
9	-22.7229	-49.5865
128	-22.7042	-49.6622
128	-22.7042	-49.6622
71	-22.4329	-49.5106
71	-22.4329	-49.5106
72	-22.4291	-49.513
72	-22.4291	-49.513
30	-22.4523	-49.3957
31	-22.452	-49.3954
31	-22.452	-49.3954
49	-22.4307	-49.3932
129	-22.7637	-49.3643
148	-22.213	-49.2994
97	-22.6313	-49.3833
99	-22.6326	-49.3811
86	-22.6127	-49.6321
116	-22.5702	-49.7233
117	-22.5589	-49.7194
146	-22.1731	-49.3196
146	-22.1731	-49.3196
3	-22.6917	-49.4599
3	-22.6917	-49.4599
4	-22.7022	-49.4485
4	-22.7022	-49.4485
98	-22.6342	-49.3824
98	-22.6342	-49.3824
149	-22.2627	-49.3248
149	-22.2627	-49.3248
153	-22.2634	-49.3443
153	-22.2634	-49.3443
154	-22.2171	-49.3534
154	-22.2171	-49.3534
138	-22.6901	-49.2614
138	-22.6901	-49.2614
136	-22.6917	-49.3004
136	-22.6917	-49.3004
29	-22.4467	-49.3997
29	-22.4467	-49.3997
41	-22.4136	-49.3182
41	-22.4136	-49.3182
133	-22.6981	-49.3874
3	-22.6917	-49.4599
3	-22.6917	-49.4599
4	-22.7022	-49.4485
4	-22.7022	-49.4485
111	-22.7318	-49.7065
14	-22.8196	-49.5239
14	-22.8196	-49.5239
97	-22.6313	-49.3833
97	-22.6313	-49.3833
153	-22.2634	-49.3443
149	-22.2627	-49.3248
149	-22.2627	-49.3248
99	-22.6326	-49.3811
95	-22.6473	-49.4036
95	-22.6473	-49.4036
98	-22.6342	-49.3824
98	-22.6342	-49.3824
102	-22.5696	-49.409
146	-22.1731	-49.3196
146	-22.1731	-49.3196
29	-22.4467	-49.3997
29	-22.4467	-49.3997
38	-22.4275	-49.3318
40	-22.431	-49.3274
40	-22.431	-49.3274
72	-22.4291	-49.513
72	-22.4291	-49.513
154	-22.2171	-49.3534
154	-22.2171	-49.3534
117	-22.5589	-49.7194
9	-22.7229	-49.5865
9	-22.7229	-49.5865
42	-22.412	-49.3185
43	-22.4105	-49.32
71	-22.4329	-49.5106
71	-22.4329	-49.5106
138	-22.6901	-49.2614
90	-22.631	-49.6093
128	-22.7042	-49.6622
128	-22.7042	-49.6622
41	-22.4136	-49.3182
41	-22.4136	-49.3182
89	-22.6338	-49.6172
86	-22.6127	-49.6321
129	-22.7637	-49.3643
129	-22.7637	-49.3643
31	-22.452	-49.3954
14	-22.8196	-49.5239
133	-22.6981	-49.3874
68	-22.4354	-49.5267
128	-22.7042	-49.6622
128	-22.7042	-49.6622
9	-22.7229	-49.5865
9	-22.7229	-49.5865
71	-22.4329	-49.5106
71	-22.4329	-49.5106
111	-22.7318	-49.7065
12	-22.8993	-49.3509
12	-22.8993	-49.3509
29	-22.4467	-49.3997
29	-22.4467	-49.3997
129	-22.7637	-49.3643
129	-22.7637	-49.3643
3	-22.6917	-49.4599
3	-22.6917	-49.4599
132	-22.7128	-49.3838
72	-22.4291	-49.513
72	-22.4291	-49.513
38	-22.4275	-49.3318
38	-22.4275	-49.3318
4	-22.7022	-49.4485
4	-22.7022	-49.4485
98	-22.6342	-49.3824
98	-22.6342	-49.3824
95	-22.6473	-49.4036
56	-22.4737	-49.5254
118	-22.8864	-49.3493
99	-22.6326	-49.3811
97	-22.6313	-49.3833
97	-22.6313	-49.3833
102	-22.5696	-49.409
103	-22.5648	-49.4134
146	-22.1731	-49.3196
138	-22.6901	-49.2614
138	-22.6901	-49.2614
149	-22.2627	-49.3248
149	-22.2627	-49.3248
153	-22.2634	-49.3443
153	-22.2634	-49.3443
154	-22.2171	-49.3534
154	-22.2171	-49.3534
29	-22.4467	-49.3997
29	-22.4467	-49.3997
72	-22.4291	-49.513
72	-22.4291	-49.513
101	-22.5717	-49.4104
129	-22.7637	-49.3643
129	-22.7637	-49.3643
138	-22.6901	-49.2614
138	-22.6901	-49.2614
132	-22.7128	-49.3838
132	-22.7128	-49.3838
31	-22.452	-49.3954
31	-22.452	-49.3954
71	-22.4329	-49.5106
71	-22.4329	-49.5106
116	-22.5702	-49.7233
3	-22.6917	-49.4599
14	-22.8196	-49.5239
128	-22.7042	-49.6622
128	-22.7042	-49.6622
93	-22.6406	-49.5808
92	-22.6414	-49.5843
145	-22.1808	-49.3177
146	-22.1731	-49.3196
149	-22.2627	-49.3248
149	-22.2627	-49.3248
107	-22.4292	-49.5412
107	-22.4292	-49.5412
89	-22.6338	-49.6172
154	-22.2171	-49.3534
75	-22.5602	-49.6172
9	-22.7229	-49.5865
9	-22.7229	-49.5865
95	-22.6473	-49.4036
129	-22.7637	-49.3643
3	-22.6917	-49.4599
3	-22.6917	-49.4599
138	-22.6901	-49.2614
4	-22.7022	-49.4485
4	-22.7022	-49.4485
146	-22.1731	-49.3196
146	-22.1731	-49.3196
101	-22.5717	-49.4104
100	-22.594	-49.4199
103	-22.5648	-49.4134
153	-22.2634	-49.3443
14	-22.8196	-49.5239
14	-22.8196	-49.5239
128	-22.7042	-49.6622
86	-22.6127	-49.6321
71	-22.4329	-49.5106
71	-22.4329	-49.5106
72	-22.4291	-49.513
72	-22.4291	-49.513
38	-22.4275	-49.3318
12	-22.8993	-49.3509
52	-22.5337	-49.526
52	-22.5337	-49.526
65	-22.4738	-49.5561
55	-22.5199	-49.531
138	-22.6901	-49.2614
128	-22.7042	-49.6622
12	-22.8993	-49.3509
12	-22.8993	-49.3509
14	-22.8196	-49.5239
41	-22.4136	-49.3182
131	-22.7446	-49.3617
138	-22.6901	-49.2614
9	-22.7229	-49.5865
9	-22.7229	-49.5865
166	-22.5242	-49.6982
167	-22.5276	-49.6987
133	-22.6981	-49.3874
120	-22.6074	-49.7418
146	-22.1731	-49.3196
153	-22.2634	-49.3443
100	-22.594	-49.4199
129	-22.7637	-49.3643
128	-22.7042	-49.6622
128	-22.7042	-49.6622
71	-22.4329	-49.5106
71	-22.4329	-49.5106
8	-22.7206	-49.6004
8	-22.7206	-49.6004
3	-22.6917	-49.4599
3	-22.6917	-49.4599
29	-22.4467	-49.3997
29	-22.4467	-49.3997
4	-22.7022	-49.4485
4	-22.7022	-49.4485
116	-22.5702	-49.7233
116	-22.5702	-49.7233
72	-22.4291	-49.513
72	-22.4291	-49.513
98	-22.6342	-49.3824
98	-22.6342	-49.3824
149	-22.2627	-49.3248
149	-22.2627	-49.3248
8	-22.7206	-49.6004
176	-22.6513	-49.4706
149	-22.2627	-49.3248
89	-22.6338	-49.6172
30	-22.4523	-49.3957
12	-22.8993	-49.3509
153	-22.2634	-49.3443
54	-22.542	-49.5053
166	-22.5242	-49.6982
49	-22.4307	-49.3932
116	-22.5702	-49.7233
117	-22.5589	-49.7194
128	-22.7042	-49.6622
103	-22.5648	-49.4134
129	-22.7637	-49.3643
138	-22.6901	-49.2614
100	-22.594	-49.4199
41	-22.4136	-49.3182
98	-22.6342	-49.3824
38	-22.4275	-49.3318
146	-22.1731	-49.3196
72	-22.4291	-49.513
3	-22.6917	-49.4599
3	-22.6917	-49.4599
9	-22.7229	-49.5865
9	-22.7229	-49.5865
14	-22.8196	-49.5239
14	-22.8196	-49.5239
29	-22.4467	-49.3997
29	-22.4467	-49.3997
4	-22.7022	-49.4485
4	-22.7022	-49.4485
71	-22.4329	-49.5106
71	-22.4329	-49.5106
8	-22.7206	-49.6004
12	-22.8993	-49.3509
14	-22.8196	-49.5239
29	-22.4467	-49.3997
29	-22.4467	-49.3997
30	-22.4523	-49.3957
30	-22.4523	-49.3957
31	-22.452	-49.3954
32	-22.4665	-49.3829
41	-22.4136	-49.3182
92	-22.6414	-49.5843
56	-22.4737	-49.5254
140	-22.7217	-49.2819
146	-22.1731	-49.3196
146	-22.1731	-49.3196
71	-22.4329	-49.5106
71	-22.4329	-49.5106
72	-22.4291	-49.513
72	-22.4291	-49.513
89	-22.6338	-49.6172
116	-22.5702	-49.7233
117	-22.5589	-49.7194
138	-22.6901	-49.2614
132	-22.7128	-49.3838
129	-22.7637	-49.3643
129	-22.7637	-49.3643
98	-22.6342	-49.3824
98	-22.6342	-49.3824
96	-22.6587	-49.411
49	-22.4307	-49.3932
103	-22.5648	-49.4134
102	-22.5696	-49.409
133	-22.6981	-49.3874
133	-22.6981	-49.3874
149	-22.2627	-49.3248
149	-22.2627	-49.3248
148	-22.213	-49.2994
100	-22.594	-49.4199
128	-22.7042	-49.6622
128	-22.7042	-49.6622
42	-22.412	-49.3185
154	-22.2171	-49.3534
4	-22.7022	-49.4485
4	-22.7022	-49.4485
95	-22.6473	-49.4036
58	-22.5059	-49.5898
113	-22.7403	-49.7252
103	-22.5648	-49.4134
146	-22.1731	-49.3196
146	-22.1731	-49.3196
100	-22.594	-49.4199
149	-22.2627	-49.3248
64	-22.4617	-49.5451
128	-22.7042	-49.6622
128	-22.7042	-49.6622
138	-22.6901	-49.2614
138	-22.6901	-49.2614
57	-22.4731	-49.5384
31	-22.452	-49.3954
107	-22.4292	-49.5412
49	-22.4307	-49.3932
30	-22.4523	-49.3957
30	-22.4523	-49.3957
14	-22.8196	-49.5239
14	-22.8196	-49.5239
13	-22.8073	-49.449
195	-22.7594	-49.4175
195	-22.7594	-49.4175
29	-22.4467	-49.3997
29	-22.4467	-49.3997
118	-22.8864	-49.3493
71	-22.4329	-49.5106
72	-22.4291	-49.513
72	-22.4291	-49.513
133	-22.6981	-49.3874
99	-22.6326	-49.3811
99	-22.6326	-49.3811
3	-22.6917	-49.4599
3	-22.6917	-49.4599
16	-22.8175	-49.3142
14	-22.8196	-49.5239
2	-22.7257	-49.3687
3	-22.6917	-49.4599
23	-22.8339	-49.2804
86	-22.6127	-49.6321
88	-22.6397	-49.6157
89	-22.6338	-49.6172
95	-22.6473	-49.4036
96	-22.6587	-49.411
58	-22.5059	-49.5898
57	-22.4731	-49.5384
54	-22.542	-49.5053
183	-22.702	-49.4493
186	-22.7044	-49.4475
178	-22.6311	-49.3839
194	-22.6336	-49.3826
49	-22.4307	-49.3932
113	-22.7403	-49.7252
14	-22.8196	-49.5239
14	-22.8196	-49.5239
146	-22.1731	-49.3196
148	-22.213	-49.2994
148	-22.213	-49.2994
142	-22.1664	-49.3202
149	-22.2627	-49.3248
149	-22.2627	-49.3248
153	-22.2634	-49.3443
153	-22.2634	-49.3443
132	-22.7128	-49.3838
132	-22.7128	-49.3838
9	-22.7229	-49.5865
9	-22.7229	-49.5865
130	-22.7587	-49.3624
130	-22.7587	-49.3624
129	-22.7637	-49.3643
129	-22.7637	-49.3643
133	-22.6981	-49.3874
133	-22.6981	-49.3874
178	-22.6311	-49.3839
30	-22.4523	-49.3957
30	-22.4523	-49.3957
29	-22.4467	-49.3997
49	-22.4307	-49.3932
49	-22.4307	-49.3932
121	-22.5983	-49.7396
74	-22.4357	-49.489
93	-22.6406	-49.5808
93	-22.6406	-49.5808
116	-22.5702	-49.7233
117	-22.5589	-49.7194
72	-22.4291	-49.513
72	-22.4291	-49.513
71	-22.4329	-49.5106
71	-22.4329	-49.5106
56	-22.4737	-49.5254
56	-22.4737	-49.5254
60	-22.5129	-49.5753
95	-22.6473	-49.4036
98	-22.6342	-49.3824
113	-22.7403	-49.7252
128	-22.7042	-49.6622
96	-22.6587	-49.411
99	-22.6326	-49.3811
4	-22.7022	-49.4485
3	-22.6917	-49.4599
101	-22.5717	-49.4104
103	-22.5648	-49.4134
100	-22.594	-49.4199
95	-22.6473	-49.4036
95	-22.6473	-49.4036
3	-22.6917	-49.4599
52	-22.5337	-49.526
171	-22.5057	-49.6592
171	-22.5057	-49.6592
41	-22.4136	-49.3182
14	-22.8196	-49.5239
14	-22.8196	-49.5239
92	-22.6414	-49.5843
93	-22.6406	-49.5808
31	-22.452	-49.3954
9	-22.7229	-49.5865
71	-22.4329	-49.5106
71	-22.4329	-49.5106
49	-22.4307	-49.3932
49	-22.4307	-49.3932
8	-22.7206	-49.6004
56	-22.4737	-49.5254
56	-22.4737	-49.5254
29	-22.4467	-49.3997
29	-22.4467	-49.3997
4	-22.7022	-49.4485
4	-22.7022	-49.4485
72	-22.4291	-49.513
72	-22.4291	-49.513
42	-22.412	-49.3185
30	-22.4523	-49.3957
30	-22.4523	-49.3957
109	-22.4331	-49.5358
146	-22.1731	-49.3196
146	-22.1731	-49.3196
149	-22.2627	-49.3248
149	-22.2627	-49.3248
153	-22.2634	-49.3443
153	-22.2634	-49.3443
133	-22.6981	-49.3874
132	-22.7128	-49.3838
132	-22.7128	-49.3838
101	-22.5717	-49.4104
103	-22.5648	-49.4134
100	-22.594	-49.4199
100	-22.594	-49.4199
116	-22.5702	-49.7233
117	-22.5589	-49.7194
138	-22.6901	-49.2614
138	-22.6901	-49.2614
118	-22.8864	-49.3493
118	-22.8864	-49.3493
89	-22.6338	-49.6172
195	-22.7594	-49.4175
9	-22.7229	-49.5865
82	-22.5563	-49.6186
12	-22.8993	-49.3509
182	-22.7023	-49.4494
81	-22.5562	-49.6225
72	-22.4291	-49.513
93	-22.6406	-49.5808
1	-22.7264	-49.3813
14	-22.8196	-49.5239
133	-22.6981	-49.3874
146	-22.1731	-49.3196
16	-22.8175	-49.3142
8	-22.7206	-49.6004
138	-22.6901	-49.2614
148	-22.213	-49.2994
152	-22.2555	-49.3187
31	-22.452	-49.3954
29	-22.4467	-49.3997
145	-22.1808	-49.3177
30	-22.4523	-49.3957
149	-22.2627	-49.3248
147	-22.2189	-49.296
144	-22.1742	-49.3114
124	-22.6079	-49.7572
126	-22.588	-49.7525
118	-22.8864	-49.3493
139	-22.7146	-49.3148
154	-22.2171	-49.3534
135	-22.6651	-49.3358
132	-22.7128	-49.3838
101	-22.5717	-49.4104
102	-22.5696	-49.409
128	-22.7042	-49.6622
113	-22.7403	-49.7252
89	-22.6338	-49.6172
120	-22.6074	-49.7418
73	-22.4319	-49.4938
116	-22.5702	-49.7233
4	-22.7022	-49.4485
187	-22.7049	-49.4471
190	-22.6305	-49.3837
117	-22.5589	-49.7194
66	-22.444	-49.5402
183	-22.702	-49.4493
61	-22.4544	-49.5541
185	-22.704	-49.4473
191	-22.6328	-49.3832
193	-22.6338	-49.3827
71	-22.4329	-49.5106
182	-22.7023	-49.4494
186	-22.7044	-49.4475
166	-22.5242	-49.6982
187	-22.7049	-49.4471
13	-22.8073	-49.449
93	-22.6406	-49.5808
113	-22.7403	-49.7252
70	-22.4234	-49.5095
87	-22.6441	-49.6143
144	-22.1742	-49.3114
167	-22.5276	-49.6987
128	-22.7042	-49.6622
68	-22.4354	-49.5267
4	-22.7022	-49.4485
8	-22.7206	-49.6004
49	-22.4307	-49.3932
184	-22.7022	-49.4484
109	-22.4331	-49.5358
116	-22.5702	-49.7233
139	-22.7146	-49.3148
135	-22.6651	-49.3358
148	-22.213	-49.2994
154	-22.2171	-49.3534
34	-22.4663	-49.3926
92	-22.6414	-49.5843
100	-22.594	-49.4199
85	-22.5687	-49.6169
138	-22.6901	-49.2614
9	-22.7229	-49.5865
61	-22.4544	-49.5541
52	-22.5337	-49.526
168	-22.5276	-49.6969
30	-22.4523	-49.3957
181	-22.704	-49.4497
72	-22.4291	-49.513
86	-22.6127	-49.6321
41	-22.4136	-49.3182
119	-22.6051	-49.7326
183	-22.702	-49.4493
14	-22.8196	-49.5239
3	-22.6917	-49.4599
188	-22.7047	-49.4467
117	-22.5589	-49.7194
193	-22.6338	-49.3827
51	-22.526	-49.5303
88	-22.6397	-49.6157
195	-22.7594	-49.4175
103	-22.5648	-49.4134
95	-22.6473	-49.4036
173	-22.6582	-49.468
148	-22.213	-49.2994
119	-22.6051	-49.7326
145	-22.1808	-49.3177
116	-22.5702	-49.7233
120	-22.6074	-49.7418
96	-22.6587	-49.411
113	-22.7403	-49.7252
153	-22.2634	-49.3443
127	-22.5496	-49.7285
128	-22.7042	-49.6622
89	-22.6338	-49.6172
179	-22.6344	-49.3827
98	-22.6342	-49.3824
192	-22.6327	-49.3832
188	-22.7047	-49.4467
184	-22.7022	-49.4484
88	-22.6397	-49.6157
49	-22.4307	-49.3932
178	-22.6311	-49.3839
180	-22.704	-49.4496
1	-22.7264	-49.3813
138	-22.6901	-49.2614
111	-22.7318	-49.7065
181	-22.704	-49.4497
183	-22.702	-49.4493
182	-22.7023	-49.4494
3	-22.6917	-49.4599
30	-22.4523	-49.3957
29	-22.4467	-49.3997
108	-22.4308	-49.5387
81	-22.5562	-49.6225
185	-22.704	-49.4473
73	-22.4319	-49.4938
184	-22.7022	-49.4484
186	-22.7044	-49.4475
92	-22.6414	-49.5843
41	-22.4136	-49.3182
42	-22.412	-49.3185
93	-22.6406	-49.5808
68	-22.4354	-49.5267
61	-22.4544	-49.5541
31	-22.452	-49.3954
34	-22.4663	-49.3926
109	-22.4331	-49.5358
40	-22.431	-49.3274
71	-22.4329	-49.5106
14	-22.8196	-49.5239
74	-22.4357	-49.489
191	-22.6328	-49.3832
180	-22.704	-49.4496
8	-22.7206	-49.6004
14	-22.8196	-49.5239
3	-22.6917	-49.4599
9	-22.7229	-49.5865
98	-22.6342	-49.3824
130	-22.7587	-49.3624
132	-22.7128	-49.3838
168	-22.5276	-49.6969
171	-22.5057	-49.6592
133	-22.6981	-49.3874
177	-22.1736	-49.3164
113	-22.7403	-49.7252
118	-22.8864	-49.3493
127	-22.5496	-49.7285
126	-22.588	-49.7525
29	-22.4467	-49.3997
30	-22.4523	-49.3957
31	-22.452	-49.3954
49	-22.4307	-49.3932
67	-22.4397	-49.5353
71	-22.4329	-49.5106
86	-22.6127	-49.6321
16	-22.8175	-49.3142
19	-22.8283	-49.3003
161	-22.1877	-49.3674
162	-22.234	-49.3516
54	-22.542	-49.5053
56	-22.4737	-49.5254
52	-22.5337	-49.526
57	-22.4731	-49.5384
41	-22.4136	-49.3182
153	-22.2634	-49.3443
154	-22.2171	-49.3534
42	-22.412	-49.3185
128	-22.7042	-49.6622
121	-22.5983	-49.7396
39	-22.4352	-49.3273
72	-22.4291	-49.513
188	-22.7047	-49.4467
87	-22.6441	-49.6143
88	-22.6397	-49.6157
93	-22.6406	-49.5808
92	-22.6414	-49.5843
96	-22.6587	-49.411
95	-22.6473	-49.4036
109	-22.4331	-49.5358
126	-22.588	-49.7525
185	-22.704	-49.4473
180	-22.704	-49.4496
9	-22.7229	-49.5865
11	-22.8655	-49.3325
16	-22.8175	-49.3142
14	-22.8196	-49.5239
2	-22.7257	-49.3687
3	-22.6917	-49.4599
29	-22.4467	-49.3997
30	-22.4523	-49.3957
31	-22.452	-49.3954
23	-22.8339	-49.2804
43	-22.4105	-49.32
86	-22.6127	-49.6321
88	-22.6397	-49.6157
89	-22.6338	-49.6172
95	-22.6473	-49.4036
96	-22.6587	-49.411
92	-22.6414	-49.5843
133	-22.6981	-49.3874
132	-22.7128	-49.3838
130	-22.7587	-49.3624
128	-22.7042	-49.6622
129	-22.7637	-49.3643
57	-22.4731	-49.5384
58	-22.5059	-49.5898
54	-22.542	-49.5053
71	-22.4329	-49.5106
72	-22.4291	-49.513
74	-22.4357	-49.489
65	-22.4738	-49.5561
49	-22.4307	-49.3932
113	-22.7403	-49.7252
116	-22.5702	-49.7233
117	-22.5589	-49.7194
3	-22.6917	-49.4599
121	-22.5983	-49.7396
154	-22.2171	-49.3534
146	-22.1731	-49.3196
145	-22.1808	-49.3177
160	-22.1877	-49.3674
171	-22.5057	-49.6592
192	-22.6327	-49.3832
194	-22.6336	-49.3826
180	-22.704	-49.4496
195	-22.7594	-49.4175
178	-22.6311	-49.3839
173	-22.6582	-49.468
183	-22.702	-49.4493
186	-22.7044	-49.4475
184	-22.7022	-49.4484
4	-22.7022	-49.4485
193	-22.6338	-49.3827
192	-22.6327	-49.3832
55	-22.5199	-49.531
58	-22.5059	-49.5898
54	-22.542	-49.5053
52	-22.5337	-49.526
97	-22.6313	-49.3833
96	-22.6587	-49.411
95	-22.6473	-49.4036
118	-22.8864	-49.3493
118	-22.8864	-49.3493
119	-22.6051	-49.7326
183	-22.702	-49.4493
184	-22.7022	-49.4484
1	-22.7264	-49.3813
117	-22.5589	-49.7194
3	-22.6917	-49.4599
4	-22.7022	-49.4485
9	-22.7229	-49.5865
14	-22.8196	-49.5239
31	-22.452	-49.3954
30	-22.4523	-49.3957
71	-22.4329	-49.5106
72	-22.4291	-49.513
29	-22.4467	-49.3997
109	-22.4331	-49.5358
64	-22.4617	-49.5451
12	-22.8993	-49.3509
179	-22.6344	-49.3827
133	-22.6981	-49.3874
131	-22.7446	-49.3617
130	-22.7587	-49.3624
84	-22.5681	-49.6217
148	-22.213	-49.2994
149	-22.2627	-49.3248
149	-22.2627	-49.3248
8	-22.7206	-49.6004
181	-22.704	-49.4497
182	-22.7023	-49.4494
186	-22.7044	-49.4475
101	-22.5717	-49.4104
101	-22.5717	-49.4104
103	-22.5648	-49.4134
29	-22.4467	-49.3997
29	-22.4467	-49.3997
14	-22.8196	-49.5239
14	-22.8196	-49.5239
30	-22.4523	-49.3957
54	-22.542	-49.5053
54	-22.542	-49.5053
53	-22.5387	-49.5101
71	-22.4329	-49.5106
71	-22.4329	-49.5106
118	-22.8864	-49.3493
117	-22.5589	-49.7194
95	-22.6473	-49.4036
95	-22.6473	-49.4036
86	-22.6127	-49.6321
89	-22.6338	-49.6172
133	-22.6981	-49.3874
132	-22.7128	-49.3838
105	-22.4165	-49.5294
127	-22.5496	-49.7285
149	-22.2627	-49.3248
149	-22.2627	-49.3248
138	-22.6901	-49.2614
128	-22.7042	-49.6622
128	-22.7042	-49.6622
113	-22.7403	-49.7252
113	-22.7403	-49.7252
3	-22.6917	-49.4599
3	-22.6917	-49.4599
92	-22.6414	-49.5843
93	-22.6406	-49.5808
96	-22.6587	-49.411
111	-22.7318	-49.7065
119	-22.6051	-49.7326
121	-22.5983	-49.7396
170	-22.5074	-49.6607
180	-22.704	-49.4496
185	-22.704	-49.4473
192	-22.6327	-49.3832
186	-22.7044	-49.4475
187	-22.7049	-49.4471
188	-22.7047	-49.4467
178	-22.6311	-49.3839
195	-22.7594	-49.4175
195	-22.7594	-49.4175
184	-22.7022	-49.4484
184	-22.7022	-49.4484
182	-22.7023	-49.4494
186	-22.7044	-49.4475
186	-22.7044	-49.4475
178	-22.6311	-49.3839
180	-22.704	-49.4496
179	-22.6344	-49.3827
171	-22.5057	-49.6592
169	-22.5034	-49.661
191	-22.6328	-49.3832
192	-22.6327	-49.3832
195	-22.7594	-49.4175
195	-22.7594	-49.4175
194	-22.6336	-49.3826
3	-22.6917	-49.4599
17	-22.8203	-49.3099
39	-22.4352	-49.3273
56	-22.4737	-49.5254
57	-22.4731	-49.5384
72	-22.4291	-49.513
71	-22.4329	-49.5106
68	-22.4354	-49.5267
96	-22.6587	-49.411
14	-22.8196	-49.5239
24	-22.8726	-49.3278
49	-22.4307	-49.3932
84	-22.5681	-49.6217
143	-22.1709	-49.3127
141	-22.1673	-49.3177
154	-22.2171	-49.3534
147	-22.2189	-49.296
146	-22.1731	-49.3196
149	-22.2627	-49.3248
109	-22.4331	-49.5358
118	-22.8864	-49.3493
29	-22.4467	-49.3997
30	-22.4523	-49.3957
27	-22.7704	-49.3985
12	-22.8993	-49.3509
116	-22.5702	-49.7233
132	-22.7128	-49.3838
131	-22.7446	-49.3617
133	-22.6981	-49.3874
128	-22.7042	-49.6622
126	-22.588	-49.7525
51	-22.526	-49.5303
52	-22.5337	-49.526
101	-22.5717	-49.4104
93	-22.6406	-49.5808
29	-22.4467	-49.3997
31	-22.452	-49.3954
29	-22.4467	-49.3997
31	-22.452	-49.3954
180	-22.704	-49.4496
180	-22.704	-49.4496
183	-22.702	-49.4493
183	-22.702	-49.4493
185	-22.704	-49.4473
188	-22.7047	-49.4467
188	-22.7047	-49.4467
186	-22.7044	-49.4475
186	-22.7044	-49.4475
187	-22.7049	-49.4471
93	-22.6406	-49.5808
93	-22.6406	-49.5808
8	-22.7206	-49.6004
8	-22.7206	-49.6004
195	-22.7594	-49.4175
137	-22.6861	-49.2859
138	-22.6901	-49.2614
138	-22.6901	-49.2614
89	-22.6338	-49.6172
89	-22.6338	-49.6172
94	-22.6272	-49.6116
96	-22.6587	-49.411
96	-22.6587	-49.411
64	-22.4617	-49.5451
64	-22.4617	-49.5451
144	-22.1742	-49.3114
147	-22.2189	-49.296
147	-22.2189	-49.296
149	-22.2627	-49.3248
153	-22.2634	-49.3443
153	-22.2634	-49.3443
98	-22.6342	-49.3824
164	-22.2319	-49.3502
17	-22.8203	-49.3099
17	-22.8203	-49.3099
128	-22.7042	-49.6622
128	-22.7042	-49.6622
202	-22.5938	-49.5781
71	-22.4329	-49.5106
71	-22.4329	-49.5106
109	-22.4331	-49.5358
109	-22.4331	-49.5358
118	-22.8864	-49.3493
118	-22.8864	-49.3493
108	-22.4308	-49.5387
12	-22.8993	-49.3509
149	-22.2627	-49.3248
153	-22.2634	-49.3443
154	-22.2171	-49.3534
148	-22.213	-49.2994
146	-22.1731	-49.3196
93	-22.6406	-49.5808
92	-22.6414	-49.5843
91	-22.6297	-49.6091
138	-22.6901	-49.2614
140	-22.7217	-49.2819
131	-22.7446	-49.3617
133	-22.6981	-49.3874
128	-22.7042	-49.6622
132	-22.7128	-49.3838
29	-22.4467	-49.3997
31	-22.452	-49.3954
17	-22.8203	-49.3099
14	-22.8196	-49.5239
3	-22.6917	-49.4599
8	-22.7206	-49.6004
49	-22.4307	-49.3932
63	-22.4664	-49.5421
71	-22.4329	-49.5106
72	-22.4291	-49.513
119	-22.6051	-49.7326
120	-22.6074	-49.7418
86	-22.6127	-49.6321
88	-22.6397	-49.6157
95	-22.6473	-49.4036
98	-22.6342	-49.3824
99	-22.6326	-49.3811
102	-22.5696	-49.409
4	-22.7022	-49.4485
180	-22.704	-49.4496
194	-22.6336	-49.3826
178	-22.6311	-49.3839
184	-22.7022	-49.4484
181	-22.704	-49.4497
182	-22.7023	-49.4494
215	-22.5828	-49.318
195	-22.7594	-49.4175
187	-22.7049	-49.4471
188	-22.7047	-49.4467
179	-22.6344	-49.3827
183	-22.702	-49.4493
191	-22.6328	-49.3832
118	-22.8864	-49.3493
185	-22.704	-49.4473
186	-22.7044	-49.4475
49	-22.4307	-49.3932
63	-22.4664	-49.5421
65	-22.4738	-49.5561
1	-22.7264	-49.3813
14	-22.8196	-49.5239
117	-22.5589	-49.7194
117	-22.5589	-49.7194
113	-22.7403	-49.7252
72	-22.4291	-49.513
72	-22.4291	-49.513
3	-22.6917	-49.4599
4	-22.7022	-49.4485
184	-22.7022	-49.4484
183	-22.702	-49.4493
182	-22.7023	-49.4494
178	-22.6311	-49.3839
180	-22.704	-49.4496
181	-22.704	-49.4497
188	-22.7047	-49.4467
187	-22.7049	-49.4471
149	-22.2627	-49.3248
149	-22.2627	-49.3248
128	-22.7042	-49.6622
129	-22.7637	-49.3643
133	-22.6981	-49.3874
130	-22.7587	-49.3624
132	-22.7128	-49.3838
6	-22.6434	-49.4701
27	-22.7704	-49.3985
27	-22.7704	-49.3985
29	-22.4467	-49.3997
31	-22.452	-49.3954
31	-22.452	-49.3954
39	-22.4352	-49.3273
40	-22.431	-49.3274
52	-22.5337	-49.526
42	-22.412	-49.3185
71	-22.4329	-49.5106
118	-22.8864	-49.3493
96	-22.6587	-49.411
95	-22.6473	-49.4036
89	-22.6338	-49.6172
88	-22.6397	-49.6157
92	-22.6414	-49.5843
93	-22.6406	-49.5808
98	-22.6342	-49.3824
144	-22.1742	-49.3114
138	-22.6901	-49.2614
215	-22.5828	-49.318
101	-22.5717	-49.4104
8	-22.7206	-49.6004
144	-22.1742	-49.3114
14	-22.8196	-49.5239
30	-22.4523	-49.3957
119	-22.6051	-49.7326
93	-22.6406	-49.5808
92	-22.6414	-49.5843
54	-22.542	-49.5053
56	-22.4737	-49.5254
39	-22.4352	-49.3273
12	-22.8993	-49.3509
116	-22.5702	-49.7233
4	-22.7022	-49.4485
3	-22.6917	-49.4599
40	-22.431	-49.3274
72	-22.4291	-49.513
71	-22.4329	-49.5106
65	-22.4738	-49.5561
95	-22.6473	-49.4036
153	-22.2634	-49.3443
31	-22.452	-49.3954
29	-22.4467	-49.3997
63	-22.4664	-49.5421
42	-22.412	-49.3185
89	-22.6338	-49.6172
86	-22.6127	-49.6321
138	-22.6901	-49.2614
139	-22.7146	-49.3148
154	-22.2171	-49.3534
116	-22.5702	-49.7233
196	-22.5268	-49.6938
196	-22.5268	-49.6938
103	-22.5648	-49.4134
96	-22.6587	-49.411
97	-22.6313	-49.3833
118	-22.8864	-49.3493
118	-22.8864	-49.3493
129	-22.7637	-49.3643
193	-22.6338	-49.3827
187	-22.7049	-49.4471
192	-22.6327	-49.3832
191	-22.6328	-49.3832
188	-22.7047	-49.4467
180	-22.704	-49.4496
179	-22.6344	-49.3827
186	-22.7044	-49.4475
183	-22.702	-49.4493
181	-22.704	-49.4497
56	-22.4737	-49.5254
56	-22.4737	-49.5254
8	-22.7206	-49.6004
8	-22.7206	-49.6004
4	-22.7022	-49.4485
42	-22.412	-49.3185
63	-22.4664	-49.5421
65	-22.4738	-49.5561
65	-22.4738	-49.5561
138	-22.6901	-49.2614
128	-22.7042	-49.6622
128	-22.7042	-49.6622
132	-22.7128	-49.3838
127	-22.5496	-49.7285
98	-22.6342	-49.3824
96	-22.6587	-49.411
95	-22.6473	-49.4036
95	-22.6473	-49.4036
97	-22.6313	-49.3833
105	-22.4165	-49.5294
168	-22.5276	-49.6969
180	-22.704	-49.4496
181	-22.704	-49.4497
182	-22.7023	-49.4494
183	-22.702	-49.4493
186	-22.7044	-49.4475
93	-22.6406	-49.5808
29	-22.4467	-49.3997
30	-22.4523	-49.3957
31	-22.452	-49.3954
71	-22.4329	-49.5106
72	-22.4291	-49.513
72	-22.4291	-49.513
39	-22.4352	-49.3273
118	-22.8864	-49.3493
120	-22.6074	-49.7418
149	-22.2627	-49.3248
149	-22.2627	-49.3248
154	-22.2171	-49.3534
148	-22.213	-49.2994
192	-22.6327	-49.3832
193	-22.6338	-49.3827
116	-22.5702	-49.7233
153	-22.2634	-49.3443
187	-22.7049	-49.4471
188	-22.7047	-49.4467
179	-22.6344	-49.3827
179	-22.6344	-49.3827
194	-22.6336	-49.3826
194	-22.6336	-49.3826
95	-22.6473	-49.4036
181	-22.704	-49.4497
96	-22.6587	-49.411
96	-22.6587	-49.411
187	-22.7049	-49.4471
138	-22.6901	-49.2614
138	-22.6901	-49.2614
132	-22.7128	-49.3838
71	-22.4329	-49.5106
14	-22.8196	-49.5239
14	-22.8196	-49.5239
8	-22.7206	-49.6004
8	-22.7206	-49.6004
184	-22.7022	-49.4484
193	-22.6338	-49.3827
188	-22.7047	-49.4467
4	-22.7022	-49.4485
180	-22.704	-49.4496
116	-22.5702	-49.7233
116	-22.5702	-49.7233
186	-22.7044	-49.4475
72	-22.4291	-49.513
72	-22.4291	-49.513
196	-22.5268	-49.6938
53	-22.5387	-49.5101
86	-22.6127	-49.6321
86	-22.6127	-49.6321
54	-22.542	-49.5053
54	-22.542	-49.5053
89	-22.6338	-49.6172
89	-22.6338	-49.6172
92	-22.6414	-49.5843
93	-22.6406	-49.5808
29	-22.4467	-49.3997
29	-22.4467	-49.3997
65	-22.4738	-49.5561
30	-22.4523	-49.3957
30	-22.4523	-49.3957
103	-22.5648	-49.4134
103	-22.5648	-49.4134
154	-22.2171	-49.3534
177	-22.1736	-49.3164
147	-22.2189	-49.296
201	-22.5909	-49.5775
109	-22.4331	-49.5358
105	-22.4165	-49.5294
180	-22.704	-49.4496
181	-22.704	-49.4497
144	-22.1742	-49.3114
29	-22.4467	-49.3997
29	-22.4467	-49.3997
30	-22.4523	-49.3957
4	-22.7022	-49.4485
71	-22.4329	-49.5106
71	-22.4329	-49.5106
72	-22.4291	-49.513
72	-22.4291	-49.513
14	-22.8196	-49.5239
14	-22.8196	-49.5239
63	-22.4664	-49.5421
65	-22.4738	-49.5561
109	-22.4331	-49.5358
113	-22.7403	-49.7252
113	-22.7403	-49.7252
16	-22.8175	-49.3142
116	-22.5702	-49.7233
186	-22.7044	-49.4475
187	-22.7049	-49.4471
188	-22.7047	-49.4467
193	-22.6338	-49.3827
153	-22.2634	-49.3443
118	-22.8864	-49.3493
103	-22.5648	-49.4134
103	-22.5648	-49.4134
95	-22.6473	-49.4036
95	-22.6473	-49.4036
98	-22.6342	-49.3824
96	-22.6587	-49.411
93	-22.6406	-49.5808
138	-22.6901	-49.2614
138	-22.6901	-49.2614
8	-22.7206	-49.6004
8	-22.7206	-49.6004
9	-22.7229	-49.5865
42	-22.412	-49.3185
86	-22.6127	-49.6321
86	-22.6127	-49.6321
128	-22.7042	-49.6622
128	-22.7042	-49.6622
126	-22.588	-49.7525
166	-22.5242	-49.6982
166	-22.5242	-49.6982
195	-22.7594	-49.4175
184	-22.7022	-49.4484
29	-22.4467	-49.3997
32	-22.4665	-49.3829
138	-22.6901	-49.2614
138	-22.6901	-49.2614
86	-22.6127	-49.6321
89	-22.6338	-49.6172
93	-22.6406	-49.5808
102	-22.5696	-49.409
103	-22.5648	-49.4134
43	-22.4105	-49.32
39	-22.4352	-49.3273
53	-22.5387	-49.5101
72	-22.4291	-49.513
72	-22.4291	-49.513
71	-22.4329	-49.5106
118	-22.8864	-49.3493
103	-22.5648	-49.4134
103	-22.5648	-49.4134
194	-22.6336	-49.3826
95	-22.6473	-49.4036
95	-22.6473	-49.4036
169	-22.5034	-49.661
98	-22.6342	-49.3824
98	-22.6342	-49.3824
14	-22.8196	-49.5239
116	-22.5702	-49.7233
116	-22.5702	-49.7233
180	-22.704	-49.4496
180	-22.704	-49.4496
192	-22.6327	-49.3832
97	-22.6313	-49.3833
4	-22.7022	-49.4485
4	-22.7022	-49.4485
187	-22.7049	-49.4471
187	-22.7049	-49.4471
178	-22.6311	-49.3839
178	-22.6311	-49.3839
193	-22.6338	-49.3827
186	-22.7044	-49.4475
186	-22.7044	-49.4475
184	-22.7022	-49.4484
188	-22.7047	-49.4467
188	-22.7047	-49.4467
14	-22.8196	-49.5239
146	-22.1731	-49.3196
180	-22.704	-49.4496
187	-22.7049	-49.4471
187	-22.7049	-49.4471
153	-22.2634	-49.3443
153	-22.2634	-49.3443
184	-22.7022	-49.4484
4	-22.7022	-49.4485
193	-22.6338	-49.3827
193	-22.6338	-49.3827
144	-22.1742	-49.3114
177	-22.1736	-49.3164
138	-22.6901	-49.2614
138	-22.6901	-49.2614
101	-22.5717	-49.4104
186	-22.7044	-49.4475
186	-22.7044	-49.4475
181	-22.704	-49.4497
96	-22.6587	-49.411
96	-22.6587	-49.411
179	-22.6344	-49.3827
98	-22.6342	-49.3824
191	-22.6328	-49.3832
109	-22.4331	-49.5358
8	-22.7206	-49.6004
8	-22.7206	-49.6004
118	-22.8864	-49.3493
118	-22.8864	-49.3493
93	-22.6406	-49.5808
93	-22.6406	-49.5808
87	-22.6441	-49.6143
89	-22.6338	-49.6172
86	-22.6127	-49.6321
116	-22.5702	-49.7233
116	-22.5702	-49.7233
65	-22.4738	-49.5561
71	-22.4329	-49.5106
106	-22.4119	-49.5329
106	-22.4119	-49.5329
72	-22.4291	-49.513
72	-22.4291	-49.513
66	-22.444	-49.5402
107	-22.4292	-49.5412
102	-22.5696	-49.409
67	-22.4397	-49.5353
30	-22.4523	-49.3957
29	-22.4467	-49.3997
186	-22.7044	-49.4475
186	-22.7044	-49.4475
116	-22.5702	-49.7233
116	-22.5702	-49.7233
12	-22.8993	-49.3509
138	-22.6901	-49.2614
138	-22.6901	-49.2614
87	-22.6441	-49.6143
87	-22.6441	-49.6143
118	-22.8864	-49.3493
2	-22.7257	-49.3687
103	-22.5648	-49.4134
103	-22.5648	-49.4134
92	-22.6414	-49.5843
93	-22.6406	-49.5808
82	-22.5563	-49.6186
65	-22.4738	-49.5561
107	-22.4292	-49.5412
109	-22.4331	-49.5358
8	-22.7206	-49.6004
8	-22.7206	-49.6004
9	-22.7229	-49.5865
54	-22.542	-49.5053
54	-22.542	-49.5053
29	-22.4467	-49.3997
96	-22.6587	-49.411
96	-22.6587	-49.411
81	-22.5562	-49.6225
147	-22.2189	-49.296
128	-22.7042	-49.6622
128	-22.7042	-49.6622
187	-22.7049	-49.4471
187	-22.7049	-49.4471
132	-22.7128	-49.3838
154	-22.2171	-49.3534
154	-22.2171	-49.3534
180	-22.704	-49.4496
181	-22.704	-49.4497
193	-22.6338	-49.3827
193	-22.6338	-49.3827
191	-22.6328	-49.3832
183	-22.702	-49.4493
182	-22.7023	-49.4494
192	-22.6327	-49.3832
153	-22.2634	-49.3443
4	-22.7022	-49.4485
139	-22.7146	-49.3148
95	-22.6473	-49.4036
95	-22.6473	-49.4036
8	-22.7206	-49.6004
8	-22.7206	-49.6004
4	-22.7022	-49.4485
14	-22.8196	-49.5239
63	-22.4664	-49.5421
72	-22.4291	-49.513
72	-22.4291	-49.513
29	-22.4467	-49.3997
29	-22.4467	-49.3997
30	-22.4523	-49.3957
71	-22.4329	-49.5106
73	-22.4319	-49.4938
57	-22.4731	-49.5384
116	-22.5702	-49.7233
116	-22.5702	-49.7233
105	-22.4165	-49.5294
109	-22.4331	-49.5358
118	-22.8864	-49.3493
153	-22.2634	-49.3443
147	-22.2189	-49.296
186	-22.7044	-49.4475
188	-22.7047	-49.4467
84	-22.5681	-49.6217
89	-22.6338	-49.6172
sem identificação de armadilha
128	-22.7042	-49.6622
92	-22.6414	-49.5843
42	-22.412	-49.3185
43	-22.4105	-49.32
132	-22.7128	-49.3838
128	-22.7042	-49.6622
138	-22.6901	-49.2614
17	-22.8203	-49.3099
89	-22.6338	-49.6172
106	-22.4119	-49.5329
107	-22.4292	-49.5412
130	-22.7587	-49.3624
113	-22.7403	-49.7252
116	-22.5702	-49.7233
74	-22.4357	-49.489
109	-22.4331	-49.5358
97	-22.6313	-49.3833
4	-22.7022	-49.4485
54	-22.542	-49.5053
52	-22.5337	-49.526
93	-22.6406	-49.5808
86	-22.6127	-49.6321
130	-22.7587	-49.3624
127	-22.5496	-49.7285
179	-22.6344	-49.3827
14	-22.8196	-49.5239
8	-22.7206	-49.6004
56	-22.4737	-49.5254
101	-22.5717	-49.4104
103	-22.5648	-49.4134
109	-22.4331	-49.5358
106	-22.4119	-49.5329
71	-22.4329	-49.5106
66	-22.444	-49.5402
149	-22.2627	-49.3248
187	-22.7049	-49.4471
188	-22.7047	-49.4467
183	-22.702	-49.4493
9	-22.7229	-49.5865
128	-22.7042	-49.6622
116	-22.5702	-49.7233
29	-22.4467	-49.3997
39	-22.4352	-49.3273
30	-22.4523	-49.3957
118	-22.8864	-49.3493
153	-22.2634	-49.3443
193	-22.6338	-49.3827
138	-22.6901	-49.2614
188	-22.7047	-49.4467
188	-22.7047	-49.4467
95	-22.6473	-49.4036
95	-22.6473	-49.4036
181	-22.704	-49.4497
101	-22.5717	-49.4104
154	-22.2171	-49.3534
96	-22.6587	-49.411
29	-22.4467	-49.3997
185	-22.704	-49.4473
185	-22.704	-49.4473
192	-22.6327	-49.3832
166	-22.5242	-49.6982
9	-22.7229	-49.5865
93	-22.6406	-49.5808
93	-22.6406	-49.5808
81	-22.5562	-49.6225
81	-22.5562	-49.6225
72	-22.4291	-49.513
72	-22.4291	-49.513
109	-22.4331	-49.5358
138	-22.6901	-49.2614
138	-22.6901	-49.2614
116	-22.5702	-49.7233
116	-22.5702	-49.7233
195	-22.7594	-49.4175
78	-22.5732	-49.5781
1	-22.7264	-49.3813
6	-22.6434	-49.4701
14	-22.8196	-49.5239
14	-22.8196	-49.5239
188	-22.7047	-49.4467
177	-22.1736	-49.3164
9	-22.7229	-49.5865
192	-22.6327	-49.3832
193	-22.6338	-49.3827
97	-22.6313	-49.3833
98	-22.6342	-49.3824
188	-22.7047	-49.4467
184	-22.7022	-49.4484
4	-22.7022	-49.4485
187	-22.7049	-49.4471
146	-22.1731	-49.3196
182	-22.7023	-49.4494
145	-22.1808	-49.3177
4	-22.7022	-49.4485
193	-22.6338	-49.3827
188	-22.7047	-49.4467
185	-22.704	-49.4473
178	-22.6311	-49.3839
29	-22.4467	-49.3997
29	-22.4467	-49.3997
153	-22.2634	-49.3443
153	-22.2634	-49.3443
152	-22.2555	-49.3187
152	-22.2555	-49.3187
95	-22.6473	-49.4036
95	-22.6473	-49.4036
30	-22.4523	-49.3957
30	-22.4523	-49.3957
72	-22.4291	-49.513
72	-22.4291	-49.513
147	-22.2189	-49.296
147	-22.2189	-49.296
31	-22.452	-49.3954
191	-22.6328	-49.3832
103	-22.5648	-49.4134
153	-22.2634	-49.3443
154	-22.2171	-49.3534
42	-22.412	-49.3185
87	-22.6441	-49.6143
67	-22.4397	-49.5353
74	-22.4357	-49.489
107	-22.4292	-49.5412
89	-22.6338	-49.6172
63	-22.4664	-49.5421
8	-22.7206	-49.6004
92	-22.6414	-49.5843
93	-22.6406	-49.5808
9	-22.7229	-49.5865
98	-22.6342	-49.3824
139	-22.7146	-49.3148
101	-22.5717	-49.4104
30	-22.4523	-49.3957
72	-22.4291	-49.513
72	-22.4291	-49.513
52	-22.5337	-49.526
52	-22.5337	-49.526
71	-22.4329	-49.5106
29	-22.4467	-49.3997
29	-22.4467	-49.3997
90	-22.631	-49.6093
118	-22.8864	-49.3493
118	-22.8864	-49.3493
180	-22.704	-49.4496
180	-22.704	-49.4496
12	-22.8993	-49.3509
12	-22.8993	-49.3509
138	-22.6901	-49.2614
138	-22.6901	-49.2614
186	-22.7044	-49.4475
186	-22.7044	-49.4475
4	-22.7022	-49.4485
4	-22.7022	-49.4485
182	-22.7023	-49.4494
182	-22.7023	-49.4494
95	-22.6473	-49.4036
95	-22.6473	-49.4036
188	-22.7047	-49.4467
188	-22.7047	-49.4467
128	-22.7042	-49.6622
43	-22.4105	-49.32
52	-22.5337	-49.526
52	-22.5337	-49.526
87	-22.6441	-49.6143
12	-22.8993	-49.3509
74	-22.4357	-49.489
31	-22.452	-49.3954
64	-22.4617	-49.5451
128	-22.7042	-49.6622
118	-22.8864	-49.3493
32	-22.4665	-49.3829
145	-22.1808	-49.3177
30	-22.4523	-49.3957
75	-22.5602	-49.6172
29	-22.4467	-49.3997
29	-22.4467	-49.3997
91	-22.6297	-49.6091
149	-22.2627	-49.3248
84	-22.5681	-49.6217
42	-22.412	-49.3185
143	-22.1709	-49.3127
146	-22.1731	-49.3196
102	-22.5696	-49.409
33	-22.4648	-49.3864
194	-22.6336	-49.3826
186	-22.7044	-49.4475
182	-22.7023	-49.4494
192	-22.6327	-49.3832
65	-22.4738	-49.5561
153	-22.2634	-49.3443
83	-22.5614	-49.6178
142	-22.1664	-49.3202
101	-22.5717	-49.4104
195	-22.7594	-49.4175
95	-22.6473	-49.4036
95	-22.6473	-49.4036
90	-22.631	-49.6093
92	-22.6414	-49.5843
71	-22.4329	-49.5106
97	-22.6313	-49.3833
87	-22.6441	-49.6143
8	-22.7206	-49.6004
194	-22.6336	-49.3826
12	-22.8993	-49.3509
118	-22.8864	-49.3493
88	-22.6397	-49.6157
219	-22.4836	-49.2191
89	-22.6338	-49.6172
106	-22.4119	-49.5329
87	-22.6441	-49.6143
8	-22.7206	-49.6004
194	-22.6336	-49.3826
12	-22.8993	-49.3509
118	-22.8864	-49.3493
54	-22.542	-49.5053
44	-22.6487	-49.4886
219	-22.4836	-49.2191
89	-22.6338	-49.6172
105	-22.4165	-49.5294
195	-22.7594	-49.4175
93	-22.6406	-49.5808
146	-22.1731	-49.3196
192	-22.6327	-49.3832
192	-22.6327	-49.3832
74	-22.4357	-49.489
98	-22.6342	-49.3824
186	-22.7044	-49.4475
186	-22.7044	-49.4475
4	-22.7022	-49.4485
4	-22.7022	-49.4485
59	-22.5078	-49.5832
95	-22.6473	-49.4036
95	-22.6473	-49.4036
173	-22.6582	-49.468
123	-22.617	-49.7513
92	-22.6414	-49.5843
93	-22.6406	-49.5808
188	-22.7047	-49.4467
55	-22.5199	-49.531
53	-22.5387	-49.5101
60	-22.5129	-49.5753
108	-22.4308	-49.5387
88	-22.6397	-49.6157
52	-22.5337	-49.526
109	-22.4331	-49.5358
72	-22.4291	-49.513
71	-22.4329	-49.5106
107	-22.4292	-49.5412
31	-22.452	-49.3954
1	-22.7264	-49.3813
29	-22.4467	-49.3997
152	-22.2555	-49.3187
30	-22.4523	-49.3957
124	-22.6079	-49.7572
103	-22.5648	-49.4134
85	-22.5687	-49.6169
153	-22.2634	-49.3443
84	-22.5681	-49.6217
49	-22.4307	-49.3932
73	-22.4319	-49.4938
73	-22.4319	-49.4938
63	-22.4664	-49.5421
66	-22.444	-49.5402
97	-22.6313	-49.3833
96	-22.6587	-49.411
153	-22.2634	-49.3443
154	-22.2171	-49.3534
154	-22.2171	-49.3534
195	-22.7594	-49.4175
196	-22.5268	-49.6938
192	-22.6327	-49.3832
101	-22.5717	-49.4104
103	-22.5648	-49.4134
39	-22.4352	-49.3273
118	-22.8864	-49.3493
118	-22.8864	-49.3493
120	-22.6074	-49.7418
149	-22.2627	-49.3248
149	-22.2627	-49.3248
92	-22.6414	-49.5843
93	-22.6406	-49.5808
95	-22.6473	-49.4036
17	-22.8203	-49.3099
9	-22.7229	-49.5865
54	-22.542	-49.5053
53	-22.5387	-49.5101
81	-22.5562	-49.6225
84	-22.5681	-49.6217
49	-22.4307	-49.3932
128	-22.7042	-49.6622
130	-22.7587	-49.3624
138	-22.6901	-49.2614
132	-22.7128	-49.3838
167	-22.5276	-49.6987
169	-22.5034	-49.661
2	-22.7257	-49.3687
12	-22.8993	-49.3509
133	-22.6981	-49.3874
87	-22.6441	-49.6143
87	-22.6441	-49.6143
42	-22.412	-49.3185
48	-22.6603	-49.4784
49	-22.4307	-49.3932
54	-22.542	-49.5053
63	-22.4664	-49.5421
102	-22.5696	-49.409
103	-22.5648	-49.4134
105	-22.4165	-49.5294
106	-22.4119	-49.5329
92	-22.6414	-49.5843
92	-22.6414	-49.5843
88	-22.6397	-49.6157
89	-22.6338	-49.6172
95	-22.6473	-49.4036
84	-22.5681	-49.6217
81	-22.5562	-49.6225
17	-22.8203	-49.3099
2	-22.7257	-49.3687
130	-22.7587	-49.3624
130	-22.7587	-49.3624
128	-22.7042	-49.6622
128	-22.7042	-49.6622
138	-22.6901	-49.2614
138	-22.6901	-49.2614
144	-22.1742	-49.3114
143	-22.1709	-49.3127
139	-22.7146	-49.3148
132	-22.7128	-49.3838
177	-22.1736	-49.3164
29	-22.4467	-49.3997
29	-22.4467	-49.3997
30	-22.4523	-49.3957
40	-22.431	-49.3274
31	-22.452	-49.3954
72	-22.4291	-49.513
71	-22.4329	-49.5106
74	-22.4357	-49.489
113	-22.7403	-49.7252
118	-22.8864	-49.3493
153	-22.2634	-49.3443
192	-22.6327	-49.3832
195	-22.7594	-49.4175
220	-22.4478	-49.399
229	-22.6312	-49.3838
128	-22.7042	-49.6622
128	-22.7042	-49.6622
144	-22.1742	-49.3114
132	-22.7128	-49.3838
132	-22.7128	-49.3838
139	-22.7146	-49.3148
139	-22.7146	-49.3148
124	-22.6079	-49.7572
127	-22.5496	-49.7285
133	-22.6981	-49.3874
129	-22.7637	-49.3643
89	-22.6338	-49.6172
87	-22.6441	-49.6143
84	-22.5681	-49.6217
102	-22.5696	-49.409
103	-22.5648	-49.4134
97	-22.6313	-49.3833
92	-22.6414	-49.5843
93	-22.6406	-49.5808
63	-22.4664	-49.5421
63	-22.4664	-49.5421
64	-22.4617	-49.5451
8	-22.7206	-49.6004
4	-22.7022	-49.4485
9	-22.7229	-49.5865
17	-22.8203	-49.3099
12	-22.8993	-49.3509
49	-22.4307	-49.3932
43	-22.4105	-49.32
220	-22.4478	-49.399
221	-22.4478	-49.3994
222	-22.4475	-49.3993
192	-22.6327	-49.3832
149	-22.2627	-49.3248
72	-22.4291	-49.513
71	-22.4329	-49.5106
73	-22.4319	-49.4938
70	-22.4234	-49.5095
39	-22.4352	-49.3273
29	-22.4467	-49.3997
30	-22.4523	-49.3957
31	-22.452	-49.3954
31	-22.452	-49.3954
99	-22.6326	-49.3811
128	-22.7042	-49.6622
128	-22.7042	-49.6622
42	-22.412	-49.3185
99	-22.6326	-49.3811
92	-22.6414	-49.5843
92	-22.6414	-49.5843
43	-22.4105	-49.32
39	-22.4352	-49.3273
138	-22.6901	-49.2614
237	-22.5153	-49.6697
236	-22.5156	-49.6696
238	-22.5152	-49.6698
107	-22.4292	-49.5412
103	-22.5648	-49.4134
30	-22.4523	-49.3957
30	-22.4523	-49.3957
138	-22.6901	-49.2614
195	-22.7594	-49.4175
31	-22.452	-49.3954
72	-22.4291	-49.513
130	-22.7587	-49.3624
49	-22.4307	-49.3932
42	-22.412	-49.3185
9	-22.7229	-49.5865
92	-22.6414	-49.5843
229	-22.6312	-49.3838
229	-22.6312	-49.3838
192	-22.6327	-49.3832
192	-22.6327	-49.3832
238	-22.5152	-49.6698
239	-22.5151	-49.6696
236	-22.5156	-49.6696
73	-22.4319	-49.4938
92	-22.6414	-49.5843
92	-22.6414	-49.5843
227	-22.4293	-49.5133
103	-22.5648	-49.4134
138	-22.6901	-49.2614
138	-22.6901	-49.2614
192	-22.6327	-49.3832
131	-22.7446	-49.3617
133	-22.6981	-49.3874
195	-22.7594	-49.4175
30	-22.4523	-49.3957
225	-22.4323	-49.5105
72	-22.4291	-49.513
4	-22.7022	-49.4485
252	-22.6387	-49.5787
229	-22.6312	-49.3838
222	-22.4475	-49.3993
192	-22.6327	-49.3832
140	-22.7217	-49.2819
239	-22.5151	-49.6696
31	-22.452	-49.3954
105	-22.4165	-49.5294
99	-22.6326	-49.3811
65	-22.4738	-49.5561
106	-22.4119	-49.5329
98	-22.6342	-49.3824
98	-22.6342	-49.3824
232	-22.7055	-49.6603
236	-22.5156	-49.6696
227	-22.4293	-49.5133
227	-22.4293	-49.5133
237	-22.5153	-49.6697
92	-22.6414	-49.5843
128	-22.7042	-49.6622
71	-22.4329	-49.5106
220	-22.4478	-49.399
42	-22.412	-49.3185

## Sheet: Araraquara_Alert
Trap number	Coordenada x	Coordenada Y
3	-21.5571	-48.5006
38	-21.6394	-48.6065
48	-21.6493	-48.6169
60	-21.6696	-48.6342
74	-21.6427	-48.6569
78	-21.6246	-48.6395
89	-21.6845	-48.5993
90	-21.6865	-48.6037
91	-21.6828	-48.6014
92	-21.6762	-48.5981
94	-21.681	-48.6109
113	-21.6916	-48.5599
114	-21.7566	-48.614
130	-21.7459	-48.5092
132	-21.8102	-48.5631
133	-21.8128	-48.5622
135	-21.8268	-48.5469
138	-21.7962	-48.6759
139	-21.7993	-48.6791
147	-21.7902	-48.6464
166	-21.7348	-48.6647
167	-21.7381	-48.6706
171	-21.7287	-48.6563
172	-21.7282	-48.6526
176	-21.7261	-48.6267
179	-21.7275	-48.6294
184	-21.7167	-48.648
187	-21.7125	-48.6497
209	-21.7129	-48.6949
219	-21.682	-48.7005
220	-21.6747	-48.6853
242	-21.699	-48.7445
315	-21.8479	-48.7925
340	-21.8708	-48.5708
341	-21.9989	-48.4321
353	-22.016	-48.3271
355	-22.0132	-48.3152
367	-21.6249	-47.9133
385	-21.6314	-47.846
404	-21.74	-47.8952
2	-21.5539	-48.5046
3	-21.5571	-48.5006
4	-21.5663	-48.5057
21	-21.6092	-48.6055
39	-21.638	-48.6078
60	-21.6696	-48.6342
71	-21.6333	-48.6489
78	-21.6246	-48.6395
79	-21.6226	-48.6423
89	-21.6845	-48.5993
91	-21.6828	-48.6014
92	-21.6762	-48.5981
95	-21.6775	-48.6104
113	-21.6916	-48.5599
120	-21.7194	-48.5694
127	-21.7458	-48.5284
130	-21.7459	-48.5092
132	-21.8102	-48.5631
133	-21.8128	-48.5622
135	-21.8268	-48.5469
154	-21.7591	-48.6945
228	-21.6868	-48.6875
260	-21.6931	-48.8706
268	-21.7159	-48.8785
269	-21.7155	-48.8819
276	-21.731	-48.919
289	-21.79	-48.7872
297	-21.8092	-48.7721
315	-21.8479	-48.7925
320	-21.8305	-48.7967
362	-21.6201	-47.9186
Sem identificação
5	-21.539	-48.5287
48	-21.6493	-48.6169
78	-21.6246	-48.6395
80	-21.6198	-48.6408
114	-21.7566	-48.614
120	-21.7194	-48.5694
122	-21.7238	-48.5711
130	-21.7459	-48.5092
132	-21.8102	-48.5631
135	-21.8268	-48.5469
137	-21.7944	-48.6788
138	-21.7962	-48.6759
213	-21.7023	-48.7179
216	-21.6885	-48.7118
220	-21.6747	-48.6853
237	-21.6957	-48.7303
351	-22.0063	-48.3401
352	-22.008	-48.3268
369	-21.6218	-47.9119
371	-21.6246	-47.9041
393	-21.6289	-47.8161
5	-21.539	-48.5287
15	-21.5539	-48.5906
20	-21.5914	-48.5737
23	-21.6123	-48.5965
33	-21.6151	-48.6039
34	-21.6443	-48.5993
58	-21.6651	-48.6384
60	-21.6696	-48.6342
64	-21.6391	-48.6314
79	-21.6226	-48.6423
83	-21.6149	-48.6471
89	-21.6845	-48.5993
90	-21.6865	-48.6037
91	-21.6828	-48.6014
92	-21.6762	-48.5981
114	-21.7566	-48.614
124	-21.7536	-48.5478
126	-21.7604	-48.5446
132	-21.8102	-48.5631
176	-21.7261	-48.6267
257	-21.6893	-48.8608
260	-21.6931	-48.8706
268	-21.7159	-48.8785
300	-21.8303	-48.8246
333	-21.8766	-48.5849
334	-21.8837	-48.5865
340	-21.8708	-48.5708
346	-21.989	-48.4084
377	-21.6242	-47.8479
385	-21.6314	-47.846
389	-21.6274	-47.8359
2	-21.5539	-48.5046
3	-21.5571	-48.5006
14	-21.5563	-48.5984
24	-21.6136	-48.6011
32	-21.6434	-48.6072
34	-21.6443	-48.5993
48	-21.6493	-48.6169
67	-21.6267	-48.6342
79	-21.6226	-48.6423
80	-21.6198	-48.6408
89	-21.6845	-48.5993
90	-21.6865	-48.6037
91	-21.6828	-48.6014
94	-21.681	-48.6109
106	-21.6729	-48.5729
108	-21.6673	-48.5772
110	-21.648	-48.5751
114	-21.7566	-48.614
120	-21.7194	-48.5694
122	-21.7238	-48.5711
126	-21.7604	-48.5446
132	-21.8102	-48.5631
133	-21.8128	-48.5622
138	-21.7962	-48.6759
145	-21.786	-48.6473
155	-21.7599	-48.6993
158	-21.7503	-48.6986
225	-21.6833	-48.697
274	-21.7351	-48.9201
2	-21.5539	-48.5046
23	-21.6123	-48.5965
34	-21.6443	-48.5993
48	-21.6493	-48.6169
78	-21.6246	-48.6395
88	-21.6853	-48.5959
89	-21.6845	-48.5993
90	-21.6865	-48.6037
108	-21.6673	-48.5772
120	-21.7194	-48.5694
133	-21.8128	-48.5622
155	-21.7599	-48.6993
174	-21.7329	-48.622
183	-21.7224	-48.6469
188	-21.7098	-48.655
209	-21.7129	-48.6949
213	-21.7023	-48.7179
216	-21.6885	-48.7118
239	-21.6978	-48.735
242	-21.699	-48.7445
249	-21.7165	-48.7963
254	-21.7225	-48.8128
257	-21.6893	-48.8608
262	-21.6957	-48.8671
268	-21.7159	-48.8785
334	-21.8837	-48.5865
344	-21.9947	-48.4131
346	-21.989	-48.4084
377	-21.6242	-47.8479
387	-21.6295	-47.8385
389	-21.6274	-47.8359
400	-21.7016	-47.919
2	-21.5539	-48.5046
22	-21.6099	-48.5989
33	-21.6151	-48.6039
34	-21.6443	-48.5993
35	-21.6436	-48.6045
38	-21.6394	-48.6065
48	-21.6493	-48.6169
63	-21.6373	-48.6284
80	-21.6198	-48.6408
83	-21.6149	-48.6471
89	-21.6845	-48.5993
90	-21.6865	-48.6037
91	-21.6828	-48.6014
94	-21.681	-48.6109
99	-21.6598	-48.5974
108	-21.6673	-48.5772
113	-21.6916	-48.5599
114	-21.7566	-48.614
115	-21.7552	-48.6099
122	-21.7238	-48.5711
123	-21.7544	-48.5513
132	-21.8102	-48.5631
133	-21.8128	-48.5622
140	-21.8077	-48.68
172	-21.7282	-48.6526
181	-21.721	-48.6388
184	-21.7167	-48.648
209	-21.7129	-48.6949
213	-21.7023	-48.7179
223	-21.6781	-48.7058
226	-21.6856	-48.6914
252	-21.7217	-48.8112
259	-21.6899	-48.8683
262	-21.6957	-48.8671
269	-21.7155	-48.8819
270	-21.8291	-48.6786
302	-21.8428	-48.8265
305	-21.8552	-48.8091
354	-22.0168	-48.3191
385	-21.6314	-47.846
393	-21.6289	-47.8161
405	-21.6513	-48.3808
2	-21.5539	-48.5046
3	-21.5571	-48.5006
6	-21.5377	-48.5313
34	-21.6443	-48.5993
48	-21.6493	-48.6169
23	-21.6123	-48.5965
66	-21.6296	-48.6338
80	-21.6198	-48.6408
83	-21.6149	-48.6471
89	-21.6845	-48.5993
74	-21.6427	-48.6569
99	-21.6598	-48.5974
103	-21.6625	-48.5858
140	-21.8077	-48.68
181	-21.721	-48.6388
213	-21.7023	-48.7179
214	-21.7008	-48.7245
223	-21.6781	-48.7058
238	-21.6955	-48.7338
239	-21.6978	-48.735
252	-21.7217	-48.8112
254	-21.7225	-48.8128
268	-21.7159	-48.8785
272	-21.7181	-48.8864
301	-21.8353	-48.817
309	-21.8795	-48.8153
334	-21.8837	-48.5865
337	-21.8771	-48.5764
342	-21.9927	-48.4315
425	-21.7995	-48.8952
428	-21.8289	-48.6769
430	-21.829	-48.6762
3	-21.5571	-48.5006
21	-21.6092	-48.6055
30	-21.6492	-48.5879
34	-21.6443	-48.5993
42	-21.6598	-48.6181
70	-21.6311	-48.6476
78	-21.6246	-48.6395
85	-21.6111	-48.6395
88	-21.6853	-48.5959
89	-21.6845	-48.5993
90	-21.6865	-48.6037
114	-21.7566	-48.614
115	-21.7552	-48.6099
121	-21.7189	-48.5696
134	-21.8225	-48.5522
139	-21.7993	-48.6791
159	-21.7463	-48.7098
167	-21.7381	-48.6706
181	-21.721	-48.6388
187	-21.7125	-48.6497
188	-21.7098	-48.655
218	-21.6827	-48.7048
221	-21.6786	-48.7119
230	-21.6934	-48.6906
246	-21.6939	-48.7464
257	-21.6893	-48.8608
269	-21.7155	-48.8819
270	-21.8291	-48.6786
290	-21.7893	-48.7794
356	-22.0199	-48.2256
394	-21.6303	-47.8134
421	-21.8009	-48.896
425	-21.7995	-48.8952
427	-21.8297	-48.677
430	-21.829	-48.6762
2	-21.5539	-48.5046
3	-21.5571	-48.5006
22	-21.6099	-48.5989
34	-21.6443	-48.5993
48	-21.6493	-48.6169
78	-21.6246	-48.6395
83	-21.6149	-48.6471
88	-21.6853	-48.5959
91	-21.6828	-48.6014
89	-21.6845	-48.5993
90	-21.6865	-48.6037
93	-21.6782	-48.6039
94	-21.681	-48.6109
106	-21.6729	-48.5729
107	-21.6678	-48.5736
140	-21.8077	-48.68
166	-21.7348	-48.6647
170	-21.7297	-48.6555
181	-21.721	-48.6388
187	-21.7125	-48.6497
270	-21.8291	-48.6786
353	-22.016	-48.3271
354	-22.0168	-48.3191
362	-21.6201	-47.9186
385	-21.6314	-47.846
422	-21.8008	-48.8956
423	-21.8005	-48.8952
425	-21.7995	-48.8952
429	-21.8291	-48.6773
48	-21.6493	-48.6169
49	-21.6537	-48.6139
50	-21.6481	-48.6283
83	-21.6149	-48.6471
89	-21.6845	-48.5993
90	-21.6865	-48.6037
91	-21.6828	-48.6014
93	-21.6782	-48.6039
98	-21.6639	-48.6005
99	-21.6598	-48.5974
114	-21.7566	-48.614
140	-21.8077	-48.68
170	-21.7297	-48.6555
179	-21.7275	-48.6294
180	-21.7243	-48.6392
181	-21.721	-48.6388
209	-21.7129	-48.6949
211	-21.7006	-48.7077
213	-21.7023	-48.7179
257	-21.6893	-48.8608
270	-21.8291	-48.6786
271	-21.7217	-48.8854
340	-21.8708	-48.5708
341	-21.9989	-48.4321
355	-22.0132	-48.3152
363	-21.626	-47.922
365	-21.639	-47.9172
371	-21.6246	-47.9041
390	-21.6292	-47.8355
401	-21.703	-47.9133
405	-21.6513	-48.3808
421	-21.8009	-48.896
423	-21.8005	-48.8952
425	-21.7995	-48.8952
429	-21.8291	-48.6773
15	-21.5539	-48.5906
19	-21.5897	-48.5784
34	-21.6443	-48.5993
38	-21.6394	-48.6065
63	-21.6373	-48.6284
74	-21.6427	-48.6569
78	-21.6246	-48.6395
80	-21.6198	-48.6408
88	-21.6853	-48.5959
92	-21.6762	-48.5981
98	-21.6639	-48.6005
99	-21.6598	-48.5974
101	-21.6564	-48.594
114	-21.7566	-48.614
115	-21.7552	-48.6099
142	-21.7905	-48.6607
155	-21.7599	-48.6993
170	-21.7297	-48.6555
171	-21.7287	-48.6563
181	-21.721	-48.6388
184	-21.7167	-48.648
209	-21.7129	-48.6949
212	-21.7009	-48.7131
213	-21.7023	-48.7179
238	-21.6955	-48.7338
239	-21.6978	-48.735
247	-21.6899	-48.7507
257	-21.6893	-48.8608
258	-21.6874	-48.8663
264	-21.7026	-48.8806
270	-21.8291	-48.6786
271	-21.7217	-48.8854
362	-21.6201	-47.9186
365	-21.639	-47.9172
371	-21.6246	-47.9041
405	-21.6513	-48.3808
420	-21.8004	-48.8969
421	-21.8009	-48.896
425	-21.7995	-48.8952
429	-21.8291	-48.6773
67	-21.6267	-48.6342
78	-21.6246	-48.6395
83	-21.6149	-48.6471
421	-21.8009	-48.896
102	-21.66	-48.5897
428	-21.8289	-48.6769
1	-21.5576	-48.4826
21	-21.6092	-48.6055
19	-21.5897	-48.5784
17	-21.5754	-48.5703
87	-21.6083	-48.6212
38	-21.6394	-48.6065
52	-21.6493	-48.6371
63	-21.6373	-48.6284
90	-21.6865	-48.6037
91	-21.6828	-48.6014
101	-21.6564	-48.594
113	-21.6916	-48.5599
114	-21.7566	-48.614
126	-21.7604	-48.5446
132	-21.8102	-48.5631
141	-21.8115	-48.6752
138	-21.7962	-48.6759
135	-21.8268	-48.5469
143	-21.7848	-48.6622
179	-21.7275	-48.6294
209	-21.7129	-48.6949
212	-21.7009	-48.7131
221	-21.6786	-48.7119
224	-21.6814	-48.6954
245	-21.6955	-48.7425
252	-21.7217	-48.8112
258	-21.6874	-48.8663
265	-21.7065	-48.8784
268	-21.7159	-48.8785
420	-21.8004	-48.8969
261	-21.6944	-48.864
263	-21.6989	-48.8796
179	-21.7275	-48.6294
91	-21.6828	-48.6014
93	-21.6782	-48.6039
114	-21.7566	-48.614
122	-21.7238	-48.5711
128	-21.7418	-48.5251
132	-21.8102	-48.5631
134	-21.8225	-48.5522
143	-21.7848	-48.6622
139	-21.7993	-48.6791
279	-21.7253	-48.9142
146	-21.7885	-48.6503
155	-21.7599	-48.6993
152	-21.7631	-48.6997
158	-21.7503	-48.6986
161	-21.7425	-48.7174
163	-21.7318	-48.672
171	-21.7287	-48.6563
181	-21.721	-48.6388
180	-21.7243	-48.6392
3	-21.5571	-48.5006
5	-21.539	-48.5287
16	-21.559	-48.5783
32	-21.6434	-48.6072
76	-21.6443	-48.6492
177	-21.7205	-48.6233
85	-21.6111	-48.6395
83	-21.6149	-48.6471
327	-21.8674	-48.7543
412	-21.9313	-48.6608
404	-21.74	-47.8952
400	-21.7016	-47.919
366	-21.6335	-47.9073
369	-21.6218	-47.9119
284	-21.7152	-48.907
309	-21.8795	-48.8153
420	-21.8004	-48.8969
421	-21.8009	-48.896
97	-21.6722	-48.6214
319	-21.8552	-48.7977
215	-21.6976	-48.7239
214	-21.7008	-48.7245
427	-21.8297	-48.677
265	-21.7065	-48.8784
247	-21.6899	-48.7507
252	-21.7217	-48.8112
221	-21.6786	-48.7119
272	-21.7181	-48.8864
295	-21.8024	-48.7858
298	-21.8319	-48.8308
319	-21.8552	-48.7977
310	-21.8812	-48.8153
315	-21.8479	-48.7925
251	-21.7164	-48.8035
252	-21.7217	-48.8112
253	-21.7234	-48.8116
306	-21.8573	-48.8124
302	-21.8428	-48.8265
362	-21.6201	-47.9186
371	-21.6246	-47.9041
282	-21.7179	-48.9148
271	-21.7217	-48.8854
268	-21.7159	-48.8785
265	-21.7065	-48.8784
258	-21.6874	-48.8663
404	-21.74	-47.8952
421	-21.8009	-48.896
128	-21.7418	-48.5251
209	-21.7129	-48.6949
215	-21.6976	-48.7239
242	-21.699	-48.7445
221	-21.6786	-48.7119
244	-21.6969	-48.7445
248	-21.694	-48.7538
263	-21.6989	-48.8796
200	-21.6942	-48.6511
187	-21.7125	-48.6497
182	-21.7184	-48.643
158	-21.7503	-48.6986
152	-21.7631	-48.6997
140	-21.8077	-48.68
98	-21.6639	-48.6005
95	-21.6775	-48.6104
94	-21.681	-48.6109
122	-21.7238	-48.5711
134	-21.8225	-48.5522
137	-21.7944	-48.6788
114	-21.7566	-48.614
5	-21.539	-48.5287
92	-21.6762	-48.5981
37	-21.643	-48.6088
34	-21.6443	-48.5993
69	-21.6309	-48.646
81	-21.6197	-48.6607
84	-21.6106	-48.643
83	-21.6149	-48.6471
91	-21.6828	-48.6014
90	-21.6865	-48.6037
245	-21.6955	-48.7425
329	-21.878	-48.7559
268	-21.7159	-48.8785
179	-21.7275	-48.6294
260	-21.6931	-48.8706
253	-21.7234	-48.8116
284	-21.7152	-48.907
209	-21.7129	-48.6949
185	-21.716	-48.6544
94	-21.681	-48.6109
88	-21.6853	-48.5959
395	-21.6323	-47.8164
398	-21.6973	-47.913
409	-21.926	-48.6465
246	-21.6939	-48.7464
89	-21.6845	-48.5993
107	-21.6678	-48.5736
5	-21.539	-48.5287
90	-21.6865	-48.6037
147	-21.7902	-48.6464
140	-21.8077	-48.68
138	-21.7962	-48.6759
142	-21.7905	-48.6607
51	-21.649	-48.6447
49	-21.6537	-48.6139
423	-21.8005	-48.8952
425	-21.7995	-48.8952
452	-21.8763	-48.0944
67	-21.6267	-48.6342
69	-21.6309	-48.646
163	-21.7318	-48.672
196	-21.6977	-48.6554
156	-21.7556	-48.7025
221	-21.6786	-48.7119
207	-21.7037	-48.6007
200	-21.6942	-48.6511
318	-21.8567	-48.7936
302	-21.8428	-48.8265
298	-21.8319	-48.8308
137	-21.7944	-48.6788
95	-21.6775	-48.6104
78	-21.6246	-48.6395
265	-21.7065	-48.8784
62	-21.6361	-48.6199
120	-21.7194	-48.5694
34	-21.6443	-48.5993
210	-21.7038	-48.7104
154	-21.7591	-48.6945
127	-21.7458	-48.5284
136	-21.8352	-48.548
336	-21.8824	-48.5711
325	-21.843	-48.7741
132	-21.8102	-48.5631
332	-21.8761	-48.5808
371	-21.6246	-47.9041
368	-21.6229	-47.9125
306	-21.8573	-48.8124
382	-21.6211	-47.8348
377	-21.6242	-47.8479
273	-21.7144	-48.8869
227	-21.6809	-48.6898
37	-21.643	-48.6088
347	-21.9779	-48.3633
411	-21.9362	-48.6558
409	-21.926	-48.6465
354	-22.0168	-48.3191
342	-21.9927	-48.4315
339	-21.8706	-48.5671
271	-21.7217	-48.8854
191	-21.7117	-48.6607
322	-21.8275	-48.7857
43	-21.656	-48.6175
298	-21.8319	-48.8308
85	-21.6111	-48.6395
279	-21.7253	-48.9142
214	-21.7008	-48.7245
15	-21.5539	-48.5906
404	-21.74	-47.8952
390	-21.6292	-47.8355
115	-21.7552	-48.6099
1	-21.5576	-48.4826
19	-21.5897	-48.5784
34	-21.6443	-48.5993
300	-21.8303	-48.8246
294	-21.799	-48.779
52	-21.6493	-48.6371
87	-21.6083	-48.6212
305	-21.8552	-48.8091
244	-21.6969	-48.7445
246	-21.6939	-48.7464
7	-21.5416	-48.5442
312	-21.8375	-48.8013
32	-21.6434	-48.6072
316	-21.8507	-48.7965
91	-21.6828	-48.6014
28	-21.6382	-48.5885
286	-21.7091	-48.9093
224	-21.6814	-48.6954
138	-21.7962	-48.6759
93	-21.6782	-48.6039
107	-21.6678	-48.5736
171	-21.7287	-48.6563
249	-21.7165	-48.7963
164	-21.7296	-48.6698
175	-21.7348	-48.6171
168	-21.7386	-48.6658
179	-21.7275	-48.6294
153	-21.7619	-48.6974
109	-21.6583	-48.5767
94	-21.681	-48.6109
238	-21.6955	-48.7338
121	-21.7189	-48.5696
414	-21.6173	-48.6045
161	-21.7425	-48.7174
6	-21.5377	-48.5313
152	-21.7631	-48.6997
104	-21.6754	-48.5845
122	-21.7238	-48.5711
144	-21.7843	-48.6521
219	-21.682	-48.7005
253	-21.7234	-48.8116
156	-21.7556	-48.7025
137	-21.7944	-48.6788
148	-21.7874	-48.6428
146	-21.7885	-48.6503
194	-21.7011	-48.6609
200	-21.6942	-48.6511
186	-21.7127	-48.6532
208	-21.7075	-48.6047
100	-21.6561	-48.6007
235	-21.7022	-48.6793
135	-21.8268	-48.5469
209	-21.7129	-48.6949
318	-21.8567	-48.7936
183	-21.7224	-48.6469
2	-21.5539	-48.5046
4	-21.5663	-48.5057
81	-21.6197	-48.6607
263	-21.6989	-48.8796
72	-21.6331	-48.6454
40	-21.6563	-48.6125
73	-21.6374	-48.6474
89	-21.6845	-48.5993
294	-21.799	-48.779
354	-22.0168	-48.3191
290	-21.7893	-48.7794
126	-21.7604	-48.5446
29	-21.6424	-48.5866
138	-21.7962	-48.6759
97	-21.6722	-48.6214
433	-21.6589	-48.589
308	-21.8785	-48.8069
348	-21.9813	-48.3553
420	-21.8004	-48.8969
79	-21.6226	-48.6423
389	-21.6274	-47.8359
23	-21.6123	-48.5965
424	-21.8001	-48.8951
77	-21.6436	-48.648
359	-22.0485	-48.2305
310	-21.8812	-48.8153
3	-21.5571	-48.5006
55	-21.6548	-48.6411
369	-21.6218	-47.9119
302	-21.8428	-48.8265
326	-21.8639	-48.757
141	-21.8115	-48.6752
106	-21.6729	-48.5729
452	-21.8763	-48.0944
158	-21.7503	-48.6986
135	-21.8268	-48.5469
38	-21.6394	-48.6065
105	-21.6725	-48.5782
128	-21.7418	-48.5251
213	-21.7023	-48.7179
62	-21.6361	-48.6199
256	-21.7189	-48.8157
80	-21.6198	-48.6408
276	-21.731	-48.919
274	-21.7351	-48.9201
257	-21.6893	-48.8608
71	-21.6333	-48.6489
260	-21.6931	-48.8706
59	-21.6676	-48.6394
15	-21.5539	-48.5906
49	-21.6537	-48.6139
397	-21.6938	-47.922
82	-21.6158	-48.6609
393	-21.6289	-47.8161
57	-21.6609	-48.6431
268	-21.7159	-48.8785
69	-21.6309	-48.646
284	-21.7152	-48.907
74	-21.6427	-48.6569
65	-21.6325	-48.6328
22	-21.6099	-48.5989
209	-21.7129	-48.6949
95	-21.6775	-48.6104
168	-21.7386	-48.6658
215	-21.6976	-48.7239
210	-21.7038	-48.7104
142	-21.7905	-48.6607
245	-21.6955	-48.7425
234	-21.7026	-48.6835
241	-21.6994	-48.7395
48	-21.6493	-48.6169
43	-21.656	-48.6175
64	-21.6391	-48.6314
227	-21.6809	-48.6898
121	-21.7189	-48.5696
30	-21.6492	-48.5879
75	-21.6429	-48.6505
39	-21.638	-48.6078
35	-21.6436	-48.6045
371	-21.6246	-47.9041
394	-21.6303	-47.8134
325	-21.843	-48.7741
310	-21.8812	-48.8153
377	-21.6242	-47.8479
401	-21.703	-47.9133
203	-21.7011	-48.6408
288	-21.7092	-48.9164
315	-21.8479	-48.7925
264	-21.7026	-48.8806
116	-21.7532	-48.6069
280	-21.7233	-48.9156
252	-21.7217	-48.8112
347	-21.9779	-48.3633
355	-22.0132	-48.3152
343	-21.9921	-48.4233
50	-21.6481	-48.6283
40	-21.6563	-48.6125
236	-21.7022	-48.6731
418	-21.7602	-48.3358
140	-21.8077	-48.68
225	-21.6833	-48.697
148	-21.7874	-48.6428
246	-21.6939	-48.7464
430	-21.829	-48.6762
298	-21.8319	-48.8308
306	-21.8573	-48.8124
422	-21.8008	-48.8956
60	-21.6696	-48.6342
307	-21.8592	-48.8134
423	-21.8005	-48.8952
146	-21.7885	-48.6503
45	-21.6527	-48.6254
28	-21.6382	-48.5885
70	-21.6311	-48.6476
57	-21.6609	-48.6431
89	-21.6845	-48.5993
195	-21.7025	-48.6552
91	-21.6828	-48.6014
271	-21.7217	-48.8854
251	-21.7164	-48.8035
201	-21.6943	-48.6483
96	-21.6744	-48.6166
412	-21.9313	-48.6608
26	-21.6174	-48.6035
1	-21.5576	-48.4826
283	-21.7178	-48.9078
25	-21.6153	-48.5977
297	-21.8092	-48.7721
207	-21.7037	-48.6007
4	-21.5663	-48.5057
329	-21.878	-48.7559
305	-21.8552	-48.8091
126	-21.7604	-48.5446
124	-21.7536	-48.5478
303	-21.8531	-48.8124
319	-21.8552	-48.7977
317	-21.8535	-48.7894
366	-21.6335	-47.9073
384	-21.6277	-47.8412
309	-21.8795	-48.8153
367	-21.6249	-47.9133
301	-21.8353	-48.817
312	-21.8375	-48.8013
403	-21.7372	-47.8936
290	-21.7893	-48.7794
83	-21.6149	-48.6471
100	-21.6561	-48.6007
220	-21.6747	-48.6853
107	-21.6678	-48.5736
395	-21.6323	-47.8164
291	-21.7936	-48.7795
156	-21.7556	-48.7025
350	-21.9851	-48.3468
217	-21.6863	-48.7068
387	-21.6295	-47.8385
109	-21.6583	-48.5767
336	-21.8824	-48.5711
223	-21.6781	-48.7058
351	-22.0063	-48.3401
296	-21.8078	-48.7873
282	-21.7179	-48.9148
256	-21.7189	-48.8157
249	-21.7165	-48.7963
302	-21.8428	-48.8265
263	-21.6989	-48.8796
299	-21.8278	-48.8274
327	-21.8674	-48.7543
265	-21.7065	-48.8784
318	-21.8567	-48.7936
292	-21.7938	-48.7844
392	-21.6305	-47.8238
383	-21.6251	-47.8427
389	-21.6274	-47.8359
433	-21.6589	-48.589
416	-21.7704	-48.3461
380	-21.6185	-47.8365
320	-21.8305	-48.7967
338	-21.8766	-48.5668
161	-21.7425	-48.7174
287	-21.7067	-48.9141
364	-21.6329	-47.9229
294	-21.799	-48.779
260	-21.6931	-48.8706
154	-21.7591	-48.6945
369	-21.6218	-47.9119
404	-21.74	-47.8952
3	-21.5571	-48.5006
50	-21.6481	-48.6283
67	-21.6267	-48.6342
94	-21.681	-48.6109
198	-21.5604	-48.5859
13	-21.5485	-48.5899
52	-21.6493	-48.6371
55	-21.6548	-48.6411
77	-21.6436	-48.648
41	-21.6537	-48.6139
22	-21.6099	-48.5989
23	-21.6123	-48.5965
19	-21.5897	-48.5784
21	-21.6092	-48.6055
42	-21.6598	-48.6181
93	-21.6782	-48.6039
98	-21.6639	-48.6005
97	-21.6722	-48.6214
69	-21.6309	-48.646
208	-21.7075	-48.6047
56	-21.661	-48.6479
25	-21.6153	-48.5977
328	-21.8722	-48.7545
24	-21.6136	-48.6011
4	-21.5663	-48.5057
377	-21.6242	-47.8479
379	-21.6208	-47.8421
419	-21.7723	-48.3361
298	-21.8319	-48.8308
425	-21.7995	-48.8952
308	-21.8785	-48.8069
15	-21.5539	-48.5906
127	-21.7458	-48.5284
289	-21.79	-48.7872
297	-21.8092	-48.7721
2	-21.5539	-48.5046
29	-21.6424	-48.5866
73	-21.6374	-48.6474
75	-21.6429	-48.6505
201	-21.6943	-48.6483
212	-21.7009	-48.7131
210	-21.7038	-48.7104
824
325	-21.843	-48.7741
307	-21.8592	-48.8134
123	-21.7544	-48.5513
422	-21.8008	-48.8956
137	-21.7944	-48.6788
82	-21.6158	-48.6609
14	-21.5563	-48.5984
78	-21.6246	-48.6395
66	-21.6296	-48.6338
432	-21.6062	-48.5831
330	-21.8694	-48.7603
401	-21.703	-47.9133
252	-21.7217	-48.8112
61	-21.6665	-48.6313
106	-21.6729	-48.5729
74	-21.6427	-48.6569
51	-21.649	-48.6447
226	-21.6856	-48.6914
59	-21.6676	-48.6394
259	-21.6899	-48.8683
261	-21.6944	-48.864
140	-21.8077	-48.68
427	-21.8297	-48.677
264	-21.7026	-48.8806
172	-21.7282	-48.6526
94	-21.681	-48.6109
137	-21.7944	-48.6788
452	-21.8763	-48.0944
28	-21.6382	-48.5885
98	-21.6639	-48.6005
55	-21.6548	-48.6411
68	-21.632	-48.6396
34	-21.6443	-48.5993
245	-21.6955	-48.7425
230	-21.6934	-48.6906
106	-21.6729	-48.5729
227	-21.6809	-48.6898
121	-21.7189	-48.5696
355	-22.0132	-48.3152
421	-21.8009	-48.896
425	-21.7995	-48.8952
123	-21.7544	-48.5513
308	-21.8785	-48.8069
302	-21.8428	-48.8265
286	-21.7091	-48.9093
93	-21.6782	-48.6039
95	-21.6775	-48.6104
96	-21.6744	-48.6166
94	-21.681	-48.6109
207	-21.7037	-48.6007
433	-21.6589	-48.589
127	-21.7458	-48.5284
146	-21.7885	-48.6503
240	-21.6975	-48.7383
238	-21.6955	-48.7338
45	-21.6527	-48.6254
49	-21.6537	-48.6139
50	-21.6481	-48.6283
89	-21.6845	-48.5993
91	-21.6828	-48.6014
209	-21.7129	-48.6949
215	-21.6976	-48.7239
37	-21.643	-48.6088
35	-21.6436	-48.6045
264	-21.7026	-48.8806
295	-21.8024	-48.7858
218	-21.6827	-48.7048
140	-21.8077	-48.68
216	-21.6885	-48.7118
175	-21.7348	-48.6171
252	-21.7217	-48.8112
277	-21.7294	-48.9149
260	-21.6931	-48.8706
297	-21.8092	-48.7721
297	-21.8092	-48.7721
295	-21.8024	-48.7858
403	-21.7372	-47.8936
298	-21.8319	-48.8308
107	-21.6678	-48.5736
110	-21.648	-48.5751
235	-21.7022	-48.6793
460	-21.7407	-48.5321
209	-21.7129	-48.6949
51	-21.649	-48.6447
188	-21.7098	-48.655
67	-21.6267	-48.6342
68	-21.632	-48.6396
72	-21.6331	-48.6454
71	-21.6333	-48.6489
252	-21.7217	-48.8112
40	-21.6563	-48.6125
75	-21.6429	-48.6505
433	-21.6589	-48.589
50	-21.6481	-48.6283
458	-21.7451	-48.5277
457	-21.7145	-48.3303
96	-21.6744	-48.6166
81	-21.6197	-48.6607
22	-21.6099	-48.5989
59	-21.6676	-48.6394
456	-21.6931	-48.3492
62	-21.6361	-48.6199
454	-21.7277	-48.3306
289	-21.79	-48.7872
294	-21.799	-48.779
263	-21.6989	-48.8796
290	-21.7893	-48.7794
292	-21.7938	-48.7844
317	-21.8535	-48.7894
455	-21.7042	-48.3354
316	-21.8507	-48.7965
93	-21.6782	-48.6039
137	-21.7944	-48.6788
140	-21.8077	-48.68
425	-21.7995	-48.8952
38	-21.6394	-48.6065
98	-21.6639	-48.6005
177	-21.7205	-48.6233
274	-21.7351	-48.9201
56	-21.661	-48.6479
280	-21.7233	-48.9156
200	-21.6942	-48.6511
452	-21.8763	-48.0944
245	-21.6955	-48.7425
427	-21.8297	-48.677
188	-21.7098	-48.655
297	-21.8092	-48.7721
209	-21.7129	-48.6949
194	-21.7011	-48.6609
191	-21.7117	-48.6607
175	-21.7348	-48.6171
218	-21.6827	-48.7048
240	-21.6975	-48.7383
200	-21.6942	-48.6511
161	-21.7425	-48.7174
141	-21.8115	-48.6752
154	-21.7591	-48.6945
92	-21.6762	-48.5981
261	-21.6944	-48.864
75	-21.6429	-48.6505
127	-21.7458	-48.5284
414	-21.6173	-48.6045
217	-21.6863	-48.7068
17	-21.5754	-48.5703
62	-21.6361	-48.6199
69	-21.6309	-48.646
67	-21.6267	-48.6342
213	-21.7023	-48.7179
287	-21.7067	-48.9141
66	-21.6296	-48.6338
264	-21.7026	-48.8806
277	-21.7294	-48.9149
214	-21.7008	-48.7245
274	-21.7351	-48.9201
260	-21.6931	-48.8706
312	-21.8375	-48.8013
148	-21.7874	-48.6428
241	-21.6994	-48.7395
236	-21.7022	-48.6731
291	-21.7936	-48.7795
22	-21.6099	-48.5989
146	-21.7885	-48.6503
138	-21.7962	-48.6759
137	-21.7944	-48.6788
121	-21.7189	-48.5696
253	-21.7234	-48.8116
349	-21.9785	-48.3483
411	-21.9362	-48.6558
345	-21.992	-48.416
316	-21.8507	-48.7965
230	-21.6934	-48.6906
282	-21.7179	-48.9148
119	-21.7205	-48.5738
251	-21.7164	-48.8035
217	-21.6863	-48.7068
306	-21.8573	-48.8124
279	-21.7253	-48.9142
264	-21.7026	-48.8806
137	-21.7944	-48.6788
287	-21.7067	-48.9141
427	-21.8297	-48.677
175	-21.7348	-48.6171
147	-21.7902	-48.6464
35	-21.6436	-48.6045
245	-21.6955	-48.7425
324	-21.8395	-48.7795
239	-21.6978	-48.735
191	-21.7117	-48.6607
51	-21.649	-48.6447
350	-21.9851	-48.3468
460	-21.7407	-48.5321
456	-21.6931	-48.3492
458	-21.7451	-48.5277
34	-21.6443	-48.5993
214	-21.7008	-48.7245
213	-21.7023	-48.7179
295	-21.8024	-48.7858
20	-21.5914	-48.5737
432	-21.6062	-48.5831
297	-21.8092	-48.7721
404	-21.74	-47.8952
377	-21.6242	-47.8479
371	-21.6246	-47.9041
106	-21.6729	-48.5729
94	-21.681	-48.6109
91	-21.6828	-48.6014
47	-21.6518	-48.629
351	-22.0063	-48.3401
369	-21.6218	-47.9119
394	-21.6303	-47.8134
96	-21.6744	-48.6166
201	-21.6943	-48.6483
3	-21.5571	-48.5006
81	-21.6197	-48.6607
77	-21.6436	-48.648
69	-21.6309	-48.646
67	-21.6267	-48.6342
66	-21.6296	-48.6338
68	-21.632	-48.6396
305	-21.8552	-48.8091
425	-21.7995	-48.8952
420	-21.8004	-48.8969
310	-21.8812	-48.8153
94	-21.681	-48.6109
308	-21.8785	-48.8069
295	-21.8024	-48.7858
297	-21.8092	-48.7721
201	-21.6943	-48.6483
319	-21.8552	-48.7977
60	-21.6696	-48.6342
93	-21.6782	-48.6039
326	-21.8639	-48.757
371	-21.6246	-47.9041
25	-21.6153	-48.5977
362	-21.6201	-47.9186
209	-21.7129	-48.6949
89	-21.6845	-48.5993
223	-21.6781	-48.7058
218	-21.6827	-48.7048
100	-21.6561	-48.6007
346	-21.989	-48.4084
38	-21.6394	-48.6065
430	-21.829	-48.6762
428	-21.8289	-48.6769
137	-21.7944	-48.6788
51	-21.649	-48.6447
252	-21.7217	-48.8112
285	-21.711	-48.9139
249	-21.7165	-48.7963
282	-21.7179	-48.9148
404	-21.74	-47.8952
325	-21.843	-48.7741
394	-21.6303	-47.8134
264	-21.7026	-48.8806
223	-21.6781	-48.7058
60	-21.6696	-48.6342
201	-21.6943	-48.6483
369	-21.6218	-47.9119
319	-21.8552	-48.7977
308	-21.8785	-48.8069
155	-21.7599	-48.6993
306	-21.8573	-48.8124
310	-21.8812	-48.8153
217	-21.6863	-48.7068
209	-21.7129	-48.6949
286	-21.7091	-48.9093
94	-21.681	-48.6109
95	-21.6775	-48.6104
73	-21.6374	-48.6474
51	-21.649	-48.6447
325	-21.843	-48.7741
175	-21.7348	-48.6171
220	-21.6747	-48.6853
327	-21.8674	-48.7543
457	-21.7145	-48.3303
3	-21.5571	-48.5006
305	-21.8552	-48.8091
299	-21.8278	-48.8274
90	-21.6865	-48.6037
433	-21.6589	-48.589
139	-21.7993	-48.6791
213	-21.7023	-48.7179
32	-21.6434	-48.6072
349	-21.9785	-48.3483
67	-21.6267	-48.6342
393	-21.6289	-47.8161
211	-21.7006	-48.7077
245	-21.6955	-48.7425
391	-21.6303	-47.8356
126	-21.7604	-48.5446
20	-21.5914	-48.5737
429	-21.8291	-48.6773
425	-21.7995	-48.8952
297	-21.8092	-48.7721
371	-21.6246	-47.9041
455	-21.7042	-48.3354
312	-21.8375	-48.8013
282	-21.7179	-48.9148
138	-21.7962	-48.6759
66	-21.6296	-48.6338
119	-21.7205	-48.5738
36	-21.6436	-48.6072
238	-21.6955	-48.7338
72	-21.6331	-48.6454
310	-21.8812	-48.8153
306	-21.8573	-48.8124
430	-21.829	-48.6762
421	-21.8009	-48.896
191	-21.7117	-48.6607
245	-21.6955	-48.7425
326	-21.8639	-48.757
324	-21.8395	-48.7795
4	-21.5663	-48.5057
3	-21.5571	-48.5006
175	-21.7348	-48.6171
217	-21.6863	-48.7068
235	-21.7022	-48.6793
32	-21.6434	-48.6072
67	-21.6267	-48.6342
23	-21.6123	-48.5965
214	-21.7008	-48.7245
201	-21.6943	-48.6483
218	-21.6827	-48.7048
308	-21.8785	-48.8069
51	-21.649	-48.6447
287	-21.7067	-48.9141
349	-21.9785	-48.3483
263	-21.6989	-48.8796
282	-21.7179	-48.9148
59	-21.6676	-48.6394
91	-21.6828	-48.6014
138	-21.7962	-48.6759
137	-21.7944	-48.6788
94	-21.681	-48.6109
403	-21.7372	-47.8936
251	-21.7164	-48.8035
93	-21.6782	-48.6039
454	-21.7277	-48.3306
69	-21.6309	-48.646
348	-21.9813	-48.3553
345	-21.992	-48.416
312	-21.8375	-48.8013
95	-21.6775	-48.6104
209	-21.7129	-48.6949
107	-21.6678	-48.5736
54	-21.6537	-48.6362
234	-21.7026	-48.6835
214	-21.7008	-48.7245
175	-21.7348	-48.6171
155	-21.7599	-48.6993
458	-21.7451	-48.5277
53	-21.6526	-48.6374
460	-21.7407	-48.5321
455	-21.7042	-48.3354
201	-21.6943	-48.6483
310	-21.8812	-48.8153
11	-21.547	-48.6029
220	-21.6747	-48.6853
36	-21.6436	-48.6072
93	-21.6782	-48.6039
62	-21.6361	-48.6199
452	-21.8763	-48.0944
32	-21.6434	-48.6072
119	-21.7205	-48.5738
456	-21.6931	-48.3492
22	-21.6099	-48.5989
217	-21.6863	-48.7068
76	-21.6443	-48.6492
274	-21.7351	-48.9201
69	-21.6309	-48.646
346	-21.989	-48.4084
218	-21.6827	-48.7048
65	-21.6325	-48.6328
91	-21.6828	-48.6014
20	-21.5914	-48.5737
235	-21.7022	-48.6793
54	-21.6537	-48.6362
94	-21.681	-48.6109
147	-21.7902	-48.6464
3	-21.5571	-48.5006
364	-21.6329	-47.9229
420	-21.8004	-48.8969
308	-21.8785	-48.8069
391	-21.6303	-47.8356
139	-21.7993	-48.6791
282	-21.7179	-48.9148
425	-21.7995	-48.8952
294	-21.799	-48.779
312	-21.8375	-48.8013
329	-21.878	-48.7559
298	-21.8319	-48.8308
310	-21.8812	-48.8153
303	-21.8531	-48.8124
249	-21.7165	-48.7963
319	-21.8552	-48.7977
274	-21.7351	-48.9201
265	-21.7065	-48.8784
263	-21.6989	-48.8796
324	-21.8395	-48.7795
201	-21.6943	-48.6483
89	-21.6845	-48.5993
175	-21.7348	-48.6171
218	-21.6827	-48.7048
209	-21.7129	-48.6949
213	-21.7023	-48.7179
152	-21.7631	-48.6997
94	-21.681	-48.6109
95	-21.6775	-48.6104
93	-21.6782	-48.6039
345	-21.992	-48.416
353	-22.016	-48.3271
75	-21.6429	-48.6505
404	-21.74	-47.8952
371	-21.6246	-47.9041
138	-21.7962	-48.6759
3	-21.5571	-48.5006
69	-21.6309	-48.646
40	-21.6311	-48.6476
38	-21.6394	-48.6065
65	-21.6325	-48.6328
62	-21.6361	-48.6199
349	-21.9785	-48.3483
427	-21.8297	-48.677
11	-21.547	-48.6029
4	-21.5663	-48.5057
282	-21.7179	-48.9148
223	-21.6781	-48.7058
212	-21.7009	-48.7131
252	-21.7217	-48.8112
191	-21.7117	-48.6607
94	-21.681	-48.6109
281	-21.7247	-48.9204
454	-21.7277	-48.3306
427	-21.8297	-48.677
62	-21.6361	-48.6199
60	-21.6696	-48.6342
124	-21.7536	-48.5478
67	-21.6267	-48.6342
331	-21.8706	-48.5812
455	-21.7042	-48.3354
456	-21.6931	-48.3492
126	-21.7604	-48.5446
324	-21.8395	-48.7795
310	-21.8812	-48.8153
420	-21.8004	-48.8969
312	-21.8375	-48.8013
362	-21.6201	-47.9186
394	-21.6303	-47.8134
347	-21.9779	-48.3633
95	-21.6775	-48.6104
371	-21.6246	-47.9041
471	-21.8079	-48.3951
264	-21.7026	-48.8806
32	-21.6434	-48.6072
35	-21.6436	-48.6045
138	-21.7962	-48.6759
201	-21.6943	-48.6483
289	-21.79	-48.7872
209	-21.7129	-48.6949
257	-21.6893	-48.8608
93	-21.6782	-48.6039
245	-21.6955	-48.7425
460	-21.7407	-48.5321
60	-21.6696	-48.6342
452	-21.8763	-48.0944
56	-21.661	-48.6479
32	-21.6434	-48.6072
48	-21.6493	-48.6169
100	-21.6561	-48.6007
93	-21.6782	-48.6039
72	-21.6331	-48.6454
62	-21.6361	-48.6199
34	-21.6443	-48.5993
244	-21.6969	-48.7445
454	-21.7277	-48.3306
460	-21.7407	-48.5321
21	-21.6092	-48.6055
91	-21.6828	-48.6014
89	-21.6845	-48.5993
359	-22.0485	-48.2305
360	-22.0409	-48.2231
349	-21.9785	-48.3483
342	-21.9927	-48.4315
310	-21.8812	-48.8153
217	-21.6863	-48.7068
214	-21.7008	-48.7245
324	-21.8395	-48.7795
119	-21.7205	-48.5738
318	-21.8567	-48.7936
251	-21.7164	-48.8035
308	-21.8785	-48.8069
147	-21.7902	-48.6464
3	-21.5571	-48.5006
455	-21.7042	-48.3354
404	-21.74	-47.8952
218	-21.6827	-48.7048
289	-21.79	-48.7872
425	-21.7995	-48.8952
67	-21.6267	-48.6342
274	-21.7351	-48.9201
26	-21.6174	-48.6035
226	-21.6856	-48.6914
141	-21.8115	-48.6752
209	-21.7129	-48.6949
458	-21.7451	-48.5277
67	-21.6267	-48.6342
70	-21.6311	-48.6476
324	-21.8395	-48.7795
421	-21.8009	-48.896
32	-21.6434	-48.6072
218	-21.6827	-48.7048
60	-21.6696	-48.6342
353	-22.016	-48.3271
452	-21.8763	-48.0944
138	-21.7962	-48.6759
141	-21.8115	-48.6752
38	-21.6394	-48.6065
214	-21.7008	-48.7245
93	-21.6782	-48.6039
201	-21.6943	-48.6483
139	-21.7993	-48.6791
217	-21.6863	-48.7068
371	-21.6246	-47.9041
362	-21.6201	-47.9186
3	-21.5571	-48.5006
456	-21.6931	-48.3492
97	-21.6722	-48.6214
245	-21.6955	-48.7425
208	-21.7075	-48.6047
26	-21.6174	-48.6035
161	-21.7425	-48.7174
49	-21.6537	-48.6139
473	-21.7688	-49.0414
274	-21.7351	-48.9201
3	-21.5571	-48.5006
64	-21.6391	-48.6314
56	-21.661	-48.6479
289	-21.79	-48.7872
294	-21.799	-48.779
476	-21.7466	-48.9946
251	-21.7164	-48.8035
1	-21.5576	-48.4826
212	-21.7009	-48.7131
214	-21.7008	-48.7245
92	-21.6762	-48.5981
37	-21.643	-48.6088
256	-21.7189	-48.8157
260	-21.6931	-48.8706
369	-21.6218	-47.9119
456	-21.6931	-48.3492
404	-21.74	-47.8952
218	-21.6827	-48.7048
62	-21.6361	-48.6199
475	-21.7678	-49.0426
126	-21.7604	-48.5446
350	-21.9851	-48.3468
209	-21.7129	-48.6949
351	-22.0063	-48.3401
141	-21.8115	-48.6752
452	-21.8763	-48.0944
454	-21.7277	-48.3306
3	-21.5571	-48.5006
331	-21.8706	-48.5812
97	-21.6722	-48.6214
479	-21.9877	-48.3389
211	-21.7006	-48.7077
214	-21.7008	-48.7245
220	-21.6747	-48.6853
110	-21.648	-48.5751
177	-21.7205	-48.6233
192	-21.7103	-48.6625
62	-21.6361	-48.6199
217	-21.6863	-48.7068
346	-21.989	-48.4084
137	-21.7944	-48.6788
456	-21.6931	-48.3492
124	-21.7536	-48.5478
452	-21.8763	-48.0944
339	-21.8706	-48.5671
359	-22.0485	-48.2305
350	-21.9851	-48.3468
241	-21.6994	-48.7395
304	-21.8517	-48.8106
289	-21.79	-48.7872
209	-21.7129	-48.6949
475	-21.7678	-49.0426
473	-21.7688	-49.0414
263	-21.6989	-48.8796
207	-21.7037	-48.6007
235	-21.7022	-48.6793
244	-21.6969	-48.7445
92	-21.6762	-48.5981
38	-21.6394	-48.6065
93	-21.6782	-48.6039
282	-21.7179	-48.9148
201	-21.6943	-48.6483
218	-21.6827	-48.7048
362	-21.6201	-47.9186
380	-21.6185	-47.8365
368	-21.6229	-47.9125
476	-21.7466	-48.9946
312	-21.8375	-48.8013
319	-21.8552	-48.7977
15	-21.5539	-48.5906
94	-21.681	-48.6109
26	-21.6174	-48.6035
306	-21.8573	-48.8124
234	-21.7026	-48.6835
425	-21.7995	-48.8952
35	-21.6436	-48.6045
40	-21.6563	-48.6125
280	-21.7233	-48.9156
291	-21.7936	-48.7795
60	-21.6696	-48.6342
81	-21.6197	-48.6607
76	-21.6443	-48.6492
95	-21.6775	-48.6104
63	-21.6373	-48.6284
21	-21.6092	-48.6055
236	-21.7022	-48.6731
2	-21.5539	-48.5046
214	-21.7008	-48.7245
201	-21.6943	-48.6483
119	-21.7205	-48.5738
237	-21.6957	-48.7303
191	-21.7117	-48.6607
471	-21.8079	-48.3951
344	-21.9947	-48.4131
359	-22.0485	-48.2305
154	-21.7591	-48.6945
349	-21.9785	-48.3483
319	-21.8552	-48.7977
307	-21.8592	-48.8134
364	-21.6329	-47.9229
456	-21.6931	-48.3492
139	-21.7993	-48.6791
147	-21.7902	-48.6464
408	-21.9235	-48.6521
138	-21.7962	-48.6759
452	-21.8763	-48.0944
285	-21.711	-48.9139
317	-21.8535	-48.7894
306	-21.8573	-48.8124
310	-21.8812	-48.8153
389	-21.6274	-47.8359
385	-21.6314	-47.846
274	-21.7351	-48.9201
425	-21.7995	-48.8952
295	-21.8024	-48.7858
263	-21.6989	-48.8796
233	-21.698	-48.6828
88	-21.6853	-48.5959
218	-21.6827	-48.7048
366	-21.6335	-47.9073
476	-21.7466	-48.9946
37	-21.643	-48.6088
40	-21.6563	-48.6125
52	-21.6493	-48.6371
217	-21.6863	-48.7068
228	-21.6868	-48.6875
217	-21.6863	-48.7068
48	-21.6493	-48.6169
218	-21.6827	-48.7048
95	-21.6775	-48.6104
34	-21.6443	-48.5993
35	-21.6436	-48.6045
414	-21.6173	-48.6045
220	-21.6747	-48.6853
23	-21.6123	-48.5965
15	-21.5539	-48.5906
51	-21.649	-48.6447
40	-21.6563	-48.6125
70	-21.6311	-48.6476
211	-21.7006	-48.7077
62	-21.6361	-48.6199
234	-21.7026	-48.6835
236	-21.7022	-48.6731
349	-21.9785	-48.3483
56	-21.661	-48.6479
76	-21.6443	-48.6492
424	-21.8001	-48.8951
396	-21.6363	-47.8194
310	-21.8812	-48.8153
60	-21.6696	-48.6342
237	-21.6957	-48.7303
362	-21.6201	-47.9186
345	-21.992	-48.416
355	-22.0132	-48.3152
305	-21.8552	-48.8091
100	-21.6561	-48.6007
308	-21.8785	-48.8069
286	-21.7091	-48.9093
251	-21.7164	-48.8035
283	-21.7178	-48.9078
476	-21.7466	-48.9946
49	-21.6537	-48.6139
454	-21.7277	-48.3306
456	-21.6931	-48.3492
123	-21.7544	-48.5513
147	-21.7902	-48.6464
452	-21.8763	-48.0944
428	-21.8289	-48.6769
430	-21.829	-48.6762
201	-21.6943	-48.6483
461	-21.6586	-48.5875
191	-21.7117	-48.6607
207	-21.7037	-48.6007
177	-21.7205	-48.6233
235	-21.7022	-48.6793
40	-21.6563	-48.6125
53	-21.6526	-48.6374
211	-21.7006	-48.7077
425	-21.7995	-48.8952
368	-21.6229	-47.9125
317	-21.8535	-48.7894
350	-21.9851	-48.3468
126	-21.7604	-48.5446
456	-21.6931	-48.3492
339	-21.8706	-48.5671
354	-22.0168	-48.3191
207	-21.7037	-48.6007
420	-21.8004	-48.8969
454	-21.7277	-48.3306
470	-21.808	-48.4065
455	-21.7042	-48.3354
201	-21.6943	-48.6483
73	-21.6374	-48.6474
468	-21.7858	-48.3451
475	-21.7678	-49.0426
306	-21.8573	-48.8124
481	-21.703	-47.783
97	-21.6722	-48.6214
96	-21.6744	-48.6166
240	-21.6975	-48.7383
345	-21.992	-48.416
476	-21.7466	-48.9946
309	-21.8795	-48.8153
480	-21.7369	-47.7753
396	-21.6363	-47.8194
370	-21.6254	-47.9088
305	-21.8552	-48.8091
319	-21.8552	-48.7977
228	-21.6868	-48.6875
147	-21.7902	-48.6464
298	-21.8319	-48.8308
427	-21.8297	-48.677
264	-21.7026	-48.8806
251	-21.7164	-48.8035
336	-21.8824	-48.5711
59	-21.6676	-48.6394
76	-21.6443	-48.6492
414	-21.6173	-48.6045
72	-21.6331	-48.6454
283	-21.7178	-48.9078
214	-21.7008	-48.7245
234	-21.7026	-48.6835
91	-21.6828	-48.6014
304	-21.8517	-48.8106
452	-21.8763	-48.0944
475	-21.7678	-49.0426
15	-21.5539	-48.5906
420	-21.8004	-48.8969
100	-21.6561	-48.6007
354	-22.0168	-48.3191
394	-21.6303	-47.8134
218	-21.6827	-48.7048
207	-21.7037	-48.6007
482	-21.7147	-47.7867
81	-21.6197	-48.6607
432	-21.6062	-48.5831
244	-21.6969	-48.7445
476	-21.7466	-48.9946
235	-21.7022	-48.6793
455	-21.7042	-48.3354
306	-21.8573	-48.8124
201	-21.6943	-48.6483
460	-21.7407	-48.5321
454	-21.7277	-48.3306
161	-21.7425	-48.7174
456	-21.6931	-48.3492
469	-21.7462	-48.3284
155	-21.7599	-48.6993
188	-21.7098	-48.655
191	-21.7117	-48.6607
370	-21.6254	-47.9088
404	-21.74	-47.8952
336	-21.8824	-48.5711
369	-21.6218	-47.9119
347	-21.9779	-48.3633
359	-22.0485	-48.2305
235	-21.7022	-48.6793
226	-21.6856	-48.6914
484	-21.826	-48.7976
286	-21.7091	-48.9093
276	-21.731	-48.919
51	-21.649	-48.6447
52	-21.6493	-48.6371
35	-21.6436	-48.6045
264	-21.7026	-48.8806
40	-21.6563	-48.6125
72	-21.6331	-48.6454
147	-21.7902	-48.6464
256	-21.7189	-48.8157
454	-21.7277	-48.3306
125	-21.7607	-48.5498
481	-21.703	-47.783
317	-21.8535	-48.7894
411	-21.9362	-48.6558
57	-21.6609	-48.6431
319	-21.8552	-48.7977
45	-21.6527	-48.6254
2	-21.5539	-48.5046
214	-21.7008	-48.7245
260	-21.6931	-48.8706
258	-21.6874	-48.8663
344	-21.9947	-48.4131
351	-22.0063	-48.3401
347	-21.9779	-48.3633
278	-21.7263	-48.917
152	-21.7631	-48.6997
209	-21.7129	-48.6949
456	-21.6931	-48.3492
455	-21.7042	-48.3354
475	-21.7678	-49.0426
418	-21.7602	-48.3358
298	-21.8319	-48.8308
35	-21.6436	-48.6045
139	-21.7993	-48.6791
138	-21.7962	-48.6759
227	-21.6809	-48.6898
322	-21.8275	-48.7857
324	-21.8395	-48.7795
484	-21.826	-48.7976
218	-21.6827	-48.7048
458	-21.7451	-48.5277
495	-21.7758	-47.8169
483	-21.828	-48.7976
282	-21.7179	-48.9148
256	-21.7189	-48.8157
249	-21.7165	-48.7963
234	-21.7026	-48.6835
235	-21.7022	-48.6793
59	-21.6676	-48.6394
96	-21.6744	-48.6166
192	-21.7103	-48.6625
452	-21.8763	-48.0944
427	-21.8297	-48.677
237	-21.6957	-48.7303
244	-21.6969	-48.7445
141	-21.8115	-48.6752
52	-21.6493	-48.6371
91	-21.6828	-48.6014
452	-21.8763	-48.0944
201	-21.6943	-48.6483
238	-21.6955	-48.7338
211	-21.7006	-48.7077
309	-21.8795	-48.8153
370	-21.6254	-47.9088
412	-21.9313	-48.6608
351	-22.0063	-48.3401
480	-21.7369	-47.7753
482	-21.7147	-47.7867
428	-21.8289	-48.6769
455	-21.7042	-48.3354
484	-21.826	-48.7976
456	-21.6931	-48.3492
296	-21.8078	-48.7873
297	-21.8092	-48.7721
485	-21.8236	-48.7998
471	-21.8079	-48.3951
460	-21.7407	-48.5321
418	-21.7602	-48.3358
467	-21.787	-48.3526
303	-21.8531	-48.8124
454	-21.7277	-48.3306
458	-21.7451	-48.5277
457	-21.7145	-48.3303
290	-21.7893	-48.7794
298	-21.8319	-48.8308
291	-21.7936	-48.7795
308	-21.8785	-48.8069
305	-21.8552	-48.8091
318	-21.8567	-48.7936
322	-21.8275	-48.7857
475	-21.7678	-49.0426
282	-21.7179	-48.9148
285	-21.711	-48.9139
252	-21.7217	-48.8112
279	-21.7253	-48.9142
494	-21.8028	-47.8245
387	-21.6295	-47.8385
393	-21.6289	-47.8161
147	-21.7902	-48.6464
152	-21.7631	-48.6997
324	-21.8395	-48.7795
483	-21.828	-48.7976
319	-21.8552	-48.7977
425	-21.7995	-48.8952
383	-21.6251	-47.8427
359	-22.0485	-48.2305
350	-21.9851	-48.3468
88	-21.6853	-48.5959
41	-21.6537	-48.6139
96	-21.6744	-48.6166
200	-21.6942	-48.6511
43	-21.656	-48.6175
473	-21.7688	-49.0414
475	-21.7678	-49.0426
229	-21.6889	-48.6913
244	-21.6969	-48.7445
257	-21.6893	-48.8608
249	-21.7165	-48.7963
263	-21.6989	-48.8796
97	-21.6722	-48.6214
497	-21.7021	-48.6626
232	-21.6978	-48.6872
3	-21.5571	-48.5006
104	-21.6754	-48.5845
25	-21.6153	-48.5977
471	-21.8079	-48.3951
152	-21.7631	-48.6997
456	-21.6931	-48.3492
252	-21.7217	-48.8112
427	-21.8297	-48.677
454	-21.7277	-48.3306
310	-21.8812	-48.8153
305	-21.8552	-48.8091
291	-21.7936	-48.7795
317	-21.8535	-48.7894
319	-21.8552	-48.7977
278	-21.7263	-48.917
33	-21.6151	-48.6039
13	-21.5485	-48.5899
207	-21.7037	-48.6007
26	-21.6174	-48.6035
75	-21.6429	-48.6505
60	-21.6696	-48.6342
35	-21.6436	-48.6045
100	-21.6561	-48.6007
34	-21.6443	-48.5993
467	-21.787	-48.3526
418	-21.7602	-48.3358
306	-21.8573	-48.8124
256	-21.7189	-48.8157
253	-21.7234	-48.8116
425	-21.7995	-48.8952
237	-21.6957	-48.7303
223	-21.6781	-48.7058
482	-21.7147	-47.7867
52	-21.6493	-48.6371
287	-21.7067	-48.9141
460	-21.7407	-48.5321
227	-21.6809	-48.6898
207	-21.7037	-48.6007
307	-21.8592	-48.8134
310	-21.8812	-48.8153
467	-21.787	-48.3526
418	-21.7602	-48.3358
474	-21.7681	-49.0423
496	-21.7062	-48.662
362	-21.6201	-47.9186
252	-21.7217	-48.8112
420	-21.8004	-48.8969
350	-21.9851	-48.3468
234	-21.7026	-48.6835
213	-21.7023	-48.7179
201	-21.6943	-48.6483
35	-21.6436	-48.6045
454	-21.7277	-48.3306
88	-21.6853	-48.5959
236	-21.7022	-48.6731
244	-21.6969	-48.7445
226	-21.6856	-48.6914
67	-21.6267	-48.6342
276	-21.731	-48.919
259	-21.6899	-48.8683
218	-21.6827	-48.7048
30	-21.6492	-48.5879
60	-21.6696	-48.6342
223	-21.6781	-48.7058
394	-21.6303	-47.8134
60	-21.6696	-48.6342
96	-21.6744	-48.6166
218	-21.6827	-48.7048
485	-21.8236	-48.7998
307	-21.8592	-48.8134
471	-21.8079	-48.3951
303	-21.8531	-48.8124
37	-21.643	-48.6088
100	-21.6561	-48.6007
91	-21.6828	-48.6014
290	-21.7893	-48.7794
455	-21.7042	-48.3354
253	-21.7234	-48.8116
418	-21.7602	-48.3358
424	-21.8001	-48.8951
460	-21.7407	-48.5321
429	-21.8291	-48.6773
467	-21.787	-48.3526
405	-21.6513	-48.3808
146	-21.7885	-48.6503
34	-21.6443	-48.5993
87	-21.6083	-48.6212
318	-21.8567	-48.7936
460	-21.7407	-48.5321
98	-21.6639	-48.6005
236	-21.7022	-48.6731
40	-21.6563	-48.6125
429	-21.8291	-48.6773
190	-21.7121	-48.658
52	-21.6493	-48.6371
38	-21.6394	-48.6065
506	-21.9277	-48.1592
516	-21.9002	-48.1948
77	-21.6436	-48.648
369	-21.6218	-47.9119
87	-21.6083	-48.6212
513	-21.4819	-47.775
500	-21.5148	-48.0448
420	-21.8004	-48.8969
514	-21.5446	-47.6852
91	-21.6828	-48.6014
485	-21.8236	-48.7998
316	-21.8507	-48.7965
318	-21.8567	-48.7936
306	-21.8573	-48.8124
60	-21.6696	-48.6342
476	-21.7466	-48.9946
289	-21.79	-48.7872
252	-21.7217	-48.8112
515	-21.9132	-48.1862
508	-21.9826	-48.1048
506	-21.9277	-48.1592
514	-21.5446	-47.6852
139	-21.7993	-48.6791
471	-21.8079	-48.3951
37	-21.643	-48.6088
53	-21.6526	-48.6374
100	-21.6561	-48.6007
38	-21.6394	-48.6065
91	-21.6828	-48.6014
88	-21.6853	-48.5959
467	-21.787	-48.3526
416	-21.7704	-48.3461
87	-21.6083	-48.6212
425	-21.7995	-48.8952
307	-21.8592	-48.8134
306	-21.8573	-48.8124
280	-21.7233	-48.9156
288	-21.7092	-48.9164
475	-21.7678	-49.0426
23	-21.6123	-48.5965
98	-21.6639	-48.6005
201	-21.6943	-48.6483
35	-21.6436	-48.6045
95	-21.6775	-48.6104
91	-21.6828	-48.6014
60	-21.6696	-48.6342
496	-21.7062	-48.662
14	-21.5563	-48.5984
308	-21.8785	-48.8069
460	-21.7407	-48.5321
509	-21.4502	-47.7411
511	-21.4865	-47.7452
514	-21.5446	-47.6852
513	-21.4819	-47.775
389	-21.6274	-47.8359
508	-21.9826	-48.1048
506	-21.9277	-48.1592
515	-21.9132	-48.1862
516	-21.9002	-48.1948
471	-21.8079	-48.3951
454	-21.7277	-48.3306
482	-21.7147	-47.7867
21	-21.6092	-48.6055
37	-21.643	-48.6088
38	-21.6394	-48.6065
40	-21.6563	-48.6125
60	-21.6696	-48.6342
62	-21.6361	-48.6199
70	-21.6311	-48.6476
88	-21.6853	-48.5959
98	-21.6639	-48.6005
100	-21.6561	-48.6007
249	-21.7165	-48.7963
256	-21.7189	-48.8157
263	-21.6989	-48.8796
274	-21.7351	-48.9201
305	-21.8552	-48.8091
306	-21.8573	-48.8124
317	-21.8535	-48.7894
318	-21.8567	-48.7936
347	-21.9779	-48.3633
421	-21.8009	-48.896
422	-21.8008	-48.8956
429	-21.8291	-48.6773
453	-21.8296	-48.6777
460	-21.7407	-48.5321
516	-21.9002	-48.1948
475	-21.7678	-49.0426
500	-21.5148	-48.0448
[truncated: 1,117 more rows]

## Sheet: Bebedouro_Alert
Trap number	Coordenada x	Coordenada Y
13	-20.663	-48.6995
13	-20.663	-48.6995
14	-20.6953	-48.7518
16	-20.7045	-48.7452
54	-20.807	-48.7003
75	-20.4032	-48.5951
86	-20.9542	-48.5852
86	-20.9542	-48.5852
101	-21.0361	-48.6198
101	-21.0361	-48.6198
228	-20.6371	-48.9375
267	-20.5378	-48.9305
70	-20.4412	-48.5526
70	-20.4412	-48.5526
111	-21.0885	-48.4293
87	-20.9261	-48.5888
87	-20.9261	-48.5888
13	-20.663	-48.6995
13	-20.663	-48.6995
74	-20.3325	-48.5765
236	-20.69	-48.9599
267	-20.5378	-48.9305
267	-20.5378	-48.9305
29	-21.0382	-48.5565
54	-20.807	-48.7003
172	-20.8911	-48.8353
199	-20.5931	-48.8593
87	-20.9261	-48.5888
87	-20.9261	-48.5888
101	-21.0361	-48.6198
102	-21.0034	-48.6403
103	-21.0074	-48.6435
97	-20.9926	-48.6136
56	-20.88	-48.6643
62	-20.8805	-48.6778
63	-20.8755	-48.6786
38	-20.9654	-48.6359
86	-20.9542	-48.5852
90	-20.931	-48.6022
48	-20.9257	-48.636
49	-20.933	-48.6526
182	-20.6904	-48.8008
202	-20.607	-48.8683
204	-20.6234	-48.8504
187	-20.7728	-48.8707
189	-20.7658	-48.8683
244	-20.6977	-48.9316
244	-20.6977	-48.9316
247	-20.8849	-48.6013
257	-20.6958	-49.062
101	-21.0361	-48.6198
101	-21.0361	-48.6198
86	-20.9542	-48.5852
86	-20.9542	-48.5852
87	-20.9261	-48.5888
87	-20.9261	-48.5888
30	-21.0368	-48.5519
267	-20.5378	-48.9305
95	-20.8201	-48.4384
13	-20.663	-48.6995
13	-20.663	-48.6995
32	-20.9558	-48.6567
33	-20.9591	-48.6595
16	-20.7045	-48.7452
14	-20.6953	-48.7518
49	-20.933	-48.6526
102	-21.0034	-48.6403
97	-20.9926	-48.6136
79	-20.3814	-48.594
70	-20.4412	-48.5526
89	-20.9251	-48.5952
190	-20.7635	-48.8668
54	-20.807	-48.7003
160	-20.6793	-48.7621
60	-20.8827	-48.6693
60	-20.8827	-48.6693
195	-20.7844	-48.9038
157	-20.7018	-48.8138
105	-21.035	-48.4635
105	-21.035	-48.4635
274	-20.5211	-48.8992
244	-20.6977	-48.9316
244	-20.6977	-48.9316
267	-20.5378	-48.9305
267	-20.5378	-48.9305
262	-20.5682	-48.9535
13	-20.663	-48.6995
13	-20.663	-48.6995
18	-20.6921	-48.7613
70	-20.4412	-48.5526
70	-20.4412	-48.5526
14	-20.6953	-48.7518
31	-21.0461	-48.5469
34	-20.9661	-48.643
48	-20.9257	-48.636
49	-20.933	-48.6526
87	-20.9261	-48.5888
87	-20.9261	-48.5888
86	-20.9542	-48.5852
89	-20.9251	-48.5952
102	-21.0034	-48.6403
191	-20.7606	-48.8812
13	-20.663	-48.6995
13	-20.663	-48.6995
17	-20.6934	-48.7553
49	-20.933	-48.6526
61	-20.8788	-48.6846
62	-20.8805	-48.6778
39	-20.9733	-48.6375
40	-20.9758	-48.6379
34	-20.9661	-48.643
43	-20.9652	-48.663
36	-20.9706	-48.656
102	-21.0034	-48.6403
103	-21.0074	-48.6435
97	-20.9926	-48.6136
101	-21.0361	-48.6198
101	-21.0361	-48.6198
164	-20.8904	-48.7133
182	-20.6904	-48.8008
191	-20.7606	-48.8812
241	-20.7125	-48.9881
243	-20.7166	-49.002
159	-20.6686	-48.7849
161	-20.679	-48.7587
267	-20.5378	-48.9305
74	-20.3325	-48.5765
76	-20.3979	-48.5932
70	-20.4412	-48.5526
13	-20.663	-48.6995
13	-20.663	-48.6995
14	-20.6953	-48.7518
15	-20.7011	-48.7452
17	-20.6934	-48.7553
98	-20.9961	-48.608
97	-20.9926	-48.6136
105	-21.035	-48.4635
105	-21.035	-48.4635
43	-20.9652	-48.663
43	-20.9652	-48.663
36	-20.9706	-48.656
32	-20.9558	-48.6567
86	-20.9542	-48.5852
87	-20.9261	-48.5888
87	-20.9261	-48.5888
101	-21.0361	-48.6198
101	-21.0361	-48.6198
102	-21.0034	-48.6403
34	-20.9661	-48.643
38	-20.9654	-48.6359
172	-20.8911	-48.8353
189	-20.7658	-48.8683
200	-20.5963	-48.859
205	-20.6233	-48.8551
245	-20.9249	-48.5264
245	-20.9249	-48.5264
259	-20.6199	-48.9421
268	-20.5055	-48.9449
159	-20.6686	-48.7849
161	-20.679	-48.7587
157	-20.7018	-48.8138
157	-20.7018	-48.8138
280	-20.4388	-48.5515
280	-20.4388	-48.5515
278	-20.3347	-48.5772
278	-20.3347	-48.5772
74	-20.3325	-48.5765
24	-20.568	-48.736
86	-20.9542	-48.5852
86	-20.9542	-48.5852
87	-20.9261	-48.5888
87	-20.9261	-48.5888
90	-20.931	-48.6022
58	-20.8382	-48.6607
67	-20.8022	-48.6537
34	-20.9661	-48.643
48	-20.9257	-48.636
50	-20.9353	-48.6502
33	-20.9591	-48.6595
101	-21.0361	-48.6198
101	-21.0361	-48.6198
110	-21.0519	-48.4135
189	-20.7658	-48.8683
192	-20.7573	-48.8786
13	-20.663	-48.6995
13	-20.663	-48.6995
17	-20.6934	-48.7553
264	-20.585	-48.9581
267	-20.5378	-48.9305
278	-20.3347	-48.5772
278	-20.3347	-48.5772
48	-20.9257	-48.636
90	-20.931	-48.6022
63	-20.8755	-48.6786
86	-20.9542	-48.5852
34	-20.9661	-48.643
113	-21.0876	-48.419
98	-20.9961	-48.608
17	-20.6934	-48.7553
13	-20.663	-48.6995
13	-20.663	-48.6995
278	-20.3347	-48.5772
278	-20.3347	-48.5772
277	-20.3325	-48.5765
279	-20.3411	-48.5788
280	-20.4388	-48.5515
75	-20.4032	-48.5951
243	-20.7166	-49.002
246	-20.9135	-48.5506
263	-20.5699	-48.9541
101	-21.0361	-48.6198
87	-20.9261	-48.5888
87	-20.9261	-48.5888
186	-20.7714	-48.8721
189	-20.7658	-48.8683
195	-20.7844	-48.9038
32	-20.9558	-48.6567
86	-20.9542	-48.5852
13	-20.663	-48.6995
13	-20.663	-48.6995
278	-20.3347	-48.5772
278	-20.3347	-48.5772
277	-20.3325	-48.5765
245	-20.9249	-48.5264
247	-20.8849	-48.6013
228	-20.6371	-48.9375
261	-20.5638	-48.9532
39	-20.9733	-48.6375
40	-20.9758	-48.6379
192	-20.7573	-48.8786
195	-20.7844	-48.9038
284	-20.8388	-48.9143
284	-20.8388	-48.9143
189	-20.7658	-48.8683
86	-20.9542	-48.5852
97	-20.9926	-48.6136
87	-20.9261	-48.5888
87	-20.9261	-48.5888
32	-20.9558	-48.6567
33	-20.9591	-48.6595
91	-20.9291	-48.599
102	-21.0034	-48.6403
103	-21.0074	-48.6435
66	-20.8016	-48.6489
34	-20.9661	-48.643
41	-20.9807	-48.6622
58	-20.8382	-48.6607
243	-20.7166	-49.002
158	-20.6586	-48.7601
159	-20.6686	-48.7849
18	-20.6921	-48.7613
14	-20.6953	-48.7518
13	-20.663	-48.6995
13	-20.663	-48.6995
280	-20.4388	-48.5515
280	-20.4388	-48.5515
278	-20.3347	-48.5772
278	-20.3347	-48.5772
277	-20.3325	-48.5765
266	-20.5408	-48.9031
261	-20.5638	-48.9532
43	-20.9652	-48.663
43	-20.9652	-48.663
93	-20.8502	-48.899
95	-20.8201	-48.4384
49	-20.933	-48.6526
90	-20.931	-48.6022
90	-20.931	-48.6022
86	-20.9542	-48.5852
83	-20.9807	-48.5525
105	-21.035	-48.4635
105	-21.035	-48.4635
32	-20.9558	-48.6567
40	-20.9758	-48.6379
60	-20.8827	-48.6693
87	-20.9261	-48.5888
87	-20.9261	-48.5888
102	-21.0034	-48.6403
224	-20.8653	-48.8692
283	-20.8565	-48.8837
284	-20.8388	-48.9143
284	-20.8388	-48.9143
195	-20.7844	-48.9038
13	-20.663	-48.6995
16	-20.7045	-48.7452
18	-20.6921	-48.7613
79	-20.3814	-48.594
277	-20.3325	-48.5765
278	-20.3347	-48.5772
278	-20.3347	-48.5772
157	-20.7018	-48.8138
280	-20.4388	-48.5515
280	-20.4388	-48.5515
281	-20.4412	-48.5525
243	-20.7166	-49.002
256	-20.6271	-48.9375
244	-20.6977	-48.9316
244	-20.6977	-48.9316
93	-20.8502	-48.899
295	-20.9118	-48.4015
68	-20.8029	-48.643
87	-20.9261	-48.5888
87	-20.9261	-48.5888
39	-20.9733	-48.6375
34	-20.9661	-48.643
62	-20.8805	-48.6778
46	-20.9564	-48.6785
36	-20.9706	-48.656
67	-20.8022	-48.6537
60	-20.8827	-48.6693
91	-20.9291	-48.599
91	-20.9291	-48.599
32	-20.9558	-48.6567
104	-21.021	-48.6533
83	-20.9807	-48.5525
86	-20.9542	-48.5852
162	-20.863	-48.7228
195	-20.7844	-48.9038
196	-20.7846	-48.9065
193	-20.7831	-48.9135
284	-20.8388	-48.9143
284	-20.8388	-48.9143
188	-20.7743	-48.8665
189	-20.7658	-48.8683
18	-20.6921	-48.7613
227	-20.607	-48.9438
229	-20.6343	-48.9344
261	-20.5638	-48.9532
269	-20.5319	-48.9287
269	-20.5319	-48.9287
157	-20.7018	-48.8138
159	-20.6686	-48.7849
74	-20.3325	-48.5765
277	-20.3325	-48.5765
280	-20.4388	-48.5515
280	-20.4388	-48.5515
297	-20.3349	-48.7408
278	-20.3347	-48.5772
278	-20.3347	-48.5772
13	-20.663	-48.6995
13	-20.663	-48.6995
86	-20.9542	-48.5852
89	-20.9251	-48.5952
89	-20.9251	-48.5952
91	-20.9291	-48.599
92	-20.9219	-48.63
32	-20.9558	-48.6567
68	-20.8029	-48.643
58	-20.8382	-48.6607
58	-20.8382	-48.6607
36	-20.9706	-48.656
36	-20.9706	-48.656
63	-20.8755	-48.6786
196	-20.7846	-48.9065
171	-20.8441	-48.7596
103	-21.0074	-48.6435
189	-20.7658	-48.8683
19	-20.6783	-48.7389
43	-20.9652	-48.663
43	-20.9652	-48.663
91	-20.9291	-48.599
85	-20.9521	-48.5756
86	-20.9542	-48.5852
31	-21.0461	-48.5469
110	-21.0519	-48.4135
13	-20.663	-48.6995
13	-20.663	-48.6995
18	-20.6921	-48.7613
18	-20.6921	-48.7613
93	-20.8502	-48.899
87	-20.9261	-48.5888
88	-20.9303	-48.5917
74	-20.3325	-48.5765
277	-20.3325	-48.5765
278	-20.3347	-48.5772
278	-20.3347	-48.5772
279	-20.3411	-48.5788
279	-20.3411	-48.5788
280	-20.4388	-48.5515
280	-20.4388	-48.5515
281	-20.4412	-48.5525
70	-20.4412	-48.5526
297	-20.3349	-48.7408
297	-20.3349	-48.7408
243	-20.7166	-49.002
243	-20.7166	-49.002
244	-20.6977	-48.9316
157	-20.7018	-48.8138
157	-20.7018	-48.8138
90	-20.931	-48.6022
90	-20.931	-48.6022
61	-20.8788	-48.6846
63	-20.8755	-48.6786
32	-20.9558	-48.6567
56	-20.88	-48.6643
95	-20.8201	-48.4384
195	-20.7844	-48.9038
196	-20.7846	-48.9065
191	-20.7606	-48.8812
192	-20.7573	-48.8786
189	-20.7658	-48.8683
263	-20.5699	-48.9541
32	-20.9558	-48.6567
93	-20.8502	-48.899
294	-20.9115	-48.4016
43	-20.9652	-48.663
43	-20.9652	-48.663
89	-20.9251	-48.5952
86	-20.9542	-48.5852
18	-20.6921	-48.7613
18	-20.6921	-48.7613
14	-20.6953	-48.7518
13	-20.663	-48.6995
13	-20.663	-48.6995
79	-20.3814	-48.594
277	-20.3325	-48.5765
280	-20.4388	-48.5515
280	-20.4388	-48.5515
281	-20.4412	-48.5525
70	-20.4412	-48.5526
83	-20.9807	-48.5525
157	-20.7018	-48.8138
157	-20.7018	-48.8138
159	-20.6686	-48.7849
159	-20.6686	-48.7849
62	-20.8805	-48.6778
63	-20.8755	-48.6786
55	-20.8117	-48.694
56	-20.88	-48.6643
56	-20.88	-48.6643
58	-20.8382	-48.6607
34	-20.9661	-48.643
35	-20.9627	-48.6409
102	-21.0034	-48.6403
103	-21.0074	-48.6435
97	-20.9926	-48.6136
98	-20.9961	-48.608
96	-21.0164	-48.6036
96	-21.0164	-48.6036
101	-21.0361	-48.6198
174	-20.814	-48.8581
174	-20.814	-48.8581
175	-20.8163	-48.8589
189	-20.7658	-48.8683
185	-20.7589	-48.8558
191	-20.7606	-48.8812
201	-20.6046	-48.8737
284	-20.8388	-48.9143
157	-20.7018	-48.8138
157	-20.7018	-48.8138
161	-20.679	-48.7587
248	-20.8936	-48.59
245	-20.9249	-48.5264
254	-20.8865	-48.6428
257	-20.6958	-49.062
244	-20.6977	-48.9316
220	-20.5925	-48.9401
280	-20.4388	-48.5515
280	-20.4388	-48.5515
278	-20.3347	-48.5772
278	-20.3347	-48.5772
281	-20.4412	-48.5525
70	-20.4412	-48.5526
279	-20.3411	-48.5788
277	-20.3325	-48.5765
74	-20.3325	-48.5765
13	-20.663	-48.6995
17	-20.6934	-48.7553
18	-20.6921	-48.7613
18	-20.6921	-48.7613
63	-20.8755	-48.6786
62	-20.8805	-48.6778
68	-20.8029	-48.643
58	-20.8382	-48.6607
56	-20.88	-48.6643
93	-20.8502	-48.899
87	-20.9261	-48.5888
86	-20.9542	-48.5852
82	-20.9888	-48.5446
25	-21.0274	-48.5096
105	-21.035	-48.4635
105	-21.035	-48.4635
93	-20.8502	-48.899
293	-20.9116	-48.4017
43	-20.9652	-48.663
43	-20.9652	-48.663
103	-21.0074	-48.6435
192	-20.7573	-48.8786
196	-20.7846	-48.9065
164	-20.8904	-48.7133
204	-20.6234	-48.8504
283	-20.8565	-48.8837
283	-20.8565	-48.8837
284	-20.8388	-48.9143
17	-20.6934	-48.7553
18	-20.6921	-48.7613
13	-20.663	-48.6995
13	-20.663	-48.6995
20	-20.6067	-48.707
20	-20.6067	-48.707
161	-20.679	-48.7587
160	-20.6793	-48.7621
245	-20.9249	-48.5264
268	-20.5055	-48.9449
265	-20.584	-48.9605
275	-20.4964	-48.955
276	-20.4953	-48.9536
237	-20.6959	-48.9938
225	-20.6067	-48.944
227	-20.607	-48.9438
227	-20.607	-48.9438
261	-20.5638	-48.9532
277	-20.3325	-48.5765
74	-20.3325	-48.5765
280	-20.4388	-48.5515
280	-20.4388	-48.5515
281	-20.4412	-48.5525
278	-20.3347	-48.5772
278	-20.3347	-48.5772
300	-20.9804	-49.0386
301	-20.9833	-49.0393
94	-20.8143	-48.439
92	-20.9219	-48.63
25	-21.0274	-48.5096
86	-20.9542	-48.5852
30	-21.0368	-48.5519
56	-20.88	-48.6643
56	-20.88	-48.6643
57	-20.8681	-48.6656
57	-20.8681	-48.6656
59	-20.8725	-48.6701
39	-20.9733	-48.6375
97	-20.9926	-48.6136
98	-20.9961	-48.608
102	-21.0034	-48.6403
103	-21.0074	-48.6435
164	-20.8904	-48.7133
192	-20.7573	-48.8786
99	-20.9843	-48.6275
196	-20.7846	-48.9065
197	-20.8065	-48.9102
175	-20.8163	-48.8589
170	-20.8473	-48.7599
68	-20.8029	-48.643
14	-20.6953	-48.7518
18	-20.6921	-48.7613
18	-20.6921	-48.7613
35	-20.9627	-48.6409
36	-20.9706	-48.656
52	-20.8225	-48.6838
68	-20.8029	-48.643
70	-20.4412	-48.5526
74	-20.3325	-48.5765
85	-20.9521	-48.5756
86	-20.9542	-48.5852
91	-20.9291	-48.599
93	-20.8502	-48.899
94	-20.8143	-48.439
102	-21.0034	-48.6403
122	-21.0688	-48.4016
131	-21.0734	-48.3997
132	-21.0742	-48.3984
152	-21.0869	-48.4039
155	-20.3556	-48.6499
160	-20.6793	-48.7621
181	-20.6876	-48.8006
185	-20.7589	-48.8558
186	-20.7714	-48.8721
188	-20.7743	-48.8665
189	-20.7658	-48.8683
193	-20.7831	-48.9135
204	-20.6234	-48.8504
204	-20.6234	-48.8504
227	-20.607	-48.9438
227	-20.607	-48.9438
237	-20.6959	-48.9938
237	-20.6959	-48.9938
264	-20.585	-48.9581
277	-20.3325	-48.5765
278	-20.3347	-48.5772
283	-20.8565	-48.8837
289	-21.0751	-48.4001
290	-21.076	-48.3998
294	-20.9115	-48.4016
295	-20.9118	-48.4015
257	-20.6958	-49.062
257	-20.6958	-49.062
250	-20.652	-49.0358
275	-20.4964	-48.955
244	-20.6977	-48.9316
244	-20.6977	-48.9316
258	-20.7818	-48.9461
258	-20.7818	-48.9461
212	-20.6028	-48.9069
301	-20.9833	-49.0393
303	-20.9995	-48.9601
303	-20.9995	-48.9601
263	-20.5699	-48.9541
95	-20.8201	-48.4384
17	-20.6934	-48.7553
18	-20.6921	-48.7613
18	-20.6921	-48.7613
74	-20.3325	-48.5765
277	-20.3325	-48.5765
278	-20.3347	-48.5772
278	-20.3347	-48.5772
279	-20.3411	-48.5788
279	-20.3411	-48.5788
280	-20.4388	-48.5515
280	-20.4388	-48.5515
70	-20.4412	-48.5526
68	-20.8029	-48.643
97	-20.9926	-48.6136
45	-20.9813	-48.681
32	-20.9558	-48.6567
160	-20.6793	-48.7621
105	-21.035	-48.4635
105	-21.035	-48.4635
90	-20.931	-48.6022
90	-20.931	-48.6022
91	-20.9291	-48.599
91	-20.9291	-48.599
87	-20.9261	-48.5888
88	-20.9303	-48.5917
86	-20.9542	-48.5852
60	-20.8827	-48.6693
92	-20.9219	-48.63
92	-20.9219	-48.63
99	-20.9843	-48.6275
102	-21.0034	-48.6403
103	-21.0074	-48.6435
101	-21.0361	-48.6198
101	-21.0361	-48.6198
259	-20.6199	-48.9421
258	-20.7818	-48.9461
253	-20.6832	-48.8726
244	-20.6977	-48.9316
244	-20.6977	-48.9316
227	-20.607	-48.9438
227	-20.607	-48.9438
18	-20.6921	-48.7613
18	-20.6921	-48.7613
23	-20.5699	-48.7416
15	-20.7011	-48.7452
37	-20.9773	-48.6529
77	-20.3923	-48.5942
20	-20.6067	-48.707
20	-20.6067	-48.707
70	-20.4412	-48.5526
92	-20.9219	-48.63
92	-20.9219	-48.63
160	-20.6793	-48.7621
161	-20.679	-48.7587
105	-21.035	-48.4635
236	-20.69	-48.9599
246	-20.9135	-48.5506
276	-20.4953	-48.9536
277	-20.3325	-48.5765
278	-20.3347	-48.5772
278	-20.3347	-48.5772
280	-20.4388	-48.5515
280	-20.4388	-48.5515
293	-20.9116	-48.4017
296	-20.9118	-48.4014
177	-20.7902	-48.8062
192	-20.7573	-48.8786
19	-20.6783	-48.7389
17	-20.6934	-48.7553
96	-21.0164	-48.6036
103	-21.0074	-48.6435
177	-20.7902	-48.8062
177	-20.7902	-48.8062
181	-20.6876	-48.8006
188	-20.7743	-48.8665
191	-20.7606	-48.8812
192	-20.7573	-48.8786
190	-20.7635	-48.8668
196	-20.7846	-48.9065
198	-20.8026	-48.9116
21	-20.5767	-48.7206
32	-20.9558	-48.6567
68	-20.8029	-48.643
77	-20.3923	-48.5942
74	-20.3325	-48.5765
277	-20.3325	-48.5765
70	-20.4412	-48.5526
282	-20.4414	-48.5526
278	-20.3347	-48.5772
278	-20.3347	-48.5772
280	-20.4388	-48.5515
280	-20.4388	-48.5515
244	-20.6977	-48.9316
244	-20.6977	-48.9316
253	-20.6832	-48.8726
296	-20.9118	-48.4014
93	-20.8502	-48.899
25	-21.0274	-48.5096
26	-21.0287	-48.5051
91	-20.9291	-48.599
92	-20.9219	-48.63
83	-20.9807	-48.5525
258	-20.7818	-48.9461
258	-20.7818	-48.9461
260	-20.564	-48.9575
263	-20.5699	-48.9541
263	-20.5699	-48.9541
259	-20.6199	-48.9421
299	-20.5303	-48.8501
299	-20.5303	-48.8501
301	-20.9833	-49.0393
211	-20.8914	-48.4696
104	-21.021	-48.6533
104	-21.021	-48.6533
44	-20.9918	-48.6863
37	-20.9773	-48.6529
37	-20.9773	-48.6529
21	-20.5767	-48.7206
17	-20.6934	-48.7553
17	-20.6934	-48.7553
19	-20.6783	-48.7389
19	-20.6783	-48.7389
32	-20.9558	-48.6567
33	-20.9591	-48.6595
34	-20.9661	-48.643
39	-20.9733	-48.6375
40	-20.9758	-48.6379
92	-20.9219	-48.63
96	-21.0164	-48.6036
96	-21.0164	-48.6036
98	-20.9961	-48.608
74	-20.3325	-48.5765
277	-20.3325	-48.5765
70	-20.4412	-48.5526
282	-20.4414	-48.5526
280	-20.4388	-48.5515
280	-20.4388	-48.5515
278	-20.3347	-48.5772
278	-20.3347	-48.5772
297	-20.3349	-48.7408
244	-20.6977	-48.9316
244	-20.6977	-48.9316
258	-20.7818	-48.9461
258	-20.7818	-48.9461
249	-20.6527	-49.0385
250	-20.652	-49.0358
215	-20.6096	-48.9111
260	-20.564	-48.9575
261	-20.5638	-48.9532
263	-20.5699	-48.9541
263	-20.5699	-48.9541
220	-20.5925	-48.9401
221	-20.5968	-48.9522
60	-20.8827	-48.6693
60	-20.8827	-48.6693
185	-20.7589	-48.8558
185	-20.7589	-48.8558
175	-20.8163	-48.8589
175	-20.8163	-48.8589
188	-20.7743	-48.8665
191	-20.7606	-48.8812
192	-20.7573	-48.8786
248	-20.8936	-48.59
201	-20.6046	-48.8737
245	-20.9249	-48.5264
293	-20.9116	-48.4017
296	-20.9118	-48.4014
260	-20.564	-48.9575
261	-20.5638	-48.9532
217	-20.6086	-48.9167
250	-20.652	-49.0358
249	-20.6527	-49.0385
282	-20.4414	-48.5526
281	-20.4412	-48.5525
280	-20.4388	-48.5515
280	-20.4388	-48.5515
278	-20.3347	-48.5772
278	-20.3347	-48.5772
277	-20.3325	-48.5765
74	-20.3325	-48.5765
13	-20.663	-48.6995
13	-20.663	-48.6995
76	-20.3979	-48.5932
77	-20.3923	-48.5942
21	-20.5767	-48.7206
18	-20.6921	-48.7613
18	-20.6921	-48.7613
258	-20.7818	-48.9461
258	-20.7818	-48.9461
301	-20.9833	-49.0393
29	-21.0382	-48.5565
92	-20.9219	-48.63
92	-20.9219	-48.63
60	-20.8827	-48.6693
60	-20.8827	-48.6693
57	-20.8681	-48.6656
38	-20.9654	-48.6359
39	-20.9733	-48.6375
102	-21.0034	-48.6403
103	-21.0074	-48.6435
42	-20.98	-48.6568
69	-20.7996	-48.641
187	-20.7728	-48.8707
188	-20.7743	-48.8665
169	-20.8454	-48.7585
169	-20.8454	-48.7585
185	-20.7589	-48.8558
192	-20.7573	-48.8786
195	-20.7844	-48.9038
197	-20.8065	-48.9102
175	-20.8163	-48.8589
175	-20.8163	-48.8589
32	-20.9558	-48.6567
304	-20.7213	-48.638
249	-20.6527	-49.0385
244	-20.6977	-48.9316
244	-20.6977	-48.9316
219	-20.6099	-48.8961
253	-20.6832	-48.8726
260	-20.564	-48.9575
261	-20.5638	-48.9532
263	-20.5699	-48.9541
263	-20.5699	-48.9541
221	-20.5968	-48.9522
248	-20.8936	-48.59
245	-20.9249	-48.5264
245	-20.9249	-48.5264
280	-20.4388	-48.5515
280	-20.4388	-48.5515
70	-20.4412	-48.5526
281	-20.4412	-48.5525
158	-20.6586	-48.7601
74	-20.3325	-48.5765
277	-20.3325	-48.5765
278	-20.3347	-48.5772
278	-20.3347	-48.5772
65	-20.8628	-48.6835
17	-20.6934	-48.7553
18	-20.6921	-48.7613
18	-20.6921	-48.7613
79	-20.3814	-48.594
160	-20.6793	-48.7621
33	-20.9591	-48.6595
49	-20.933	-48.6526
96	-21.0164	-48.6036
96	-21.0164	-48.6036
39	-20.9733	-48.6375
40	-20.9758	-48.6379
99	-20.9843	-48.6275
61	-20.8788	-48.6846
175	-20.8163	-48.8589
175	-20.8163	-48.8589
184	-20.738	-48.8464
188	-20.7743	-48.8665
189	-20.7658	-48.8683
185	-20.7589	-48.8558
185	-20.7589	-48.8558
170	-20.8473	-48.7599
177	-20.7902	-48.8062
197	-20.8065	-48.9102
198	-20.8026	-48.9116
211	-20.8914	-48.4696
191	-20.7606	-48.8812
192	-20.7573	-48.8786
302	-20.9655	-49.0606
301	-20.9833	-49.0393
280	-20.4388	-48.5515
280	-20.4388	-48.5515
282	-20.4414	-48.5526
281	-20.4412	-48.5525
252	-20.6841	-48.8749
278	-20.3347	-48.5772
278	-20.3347	-48.5772
260	-20.564	-48.9575
261	-20.5638	-48.9532
309	-20.3908	-48.6575
258	-20.7818	-48.9461
258	-20.7818	-48.9461
242	-20.6915	-49.0162
14	-20.6953	-48.7518
16	-20.7045	-48.7452
263	-20.5699	-48.9541
263	-20.5699	-48.9541
77	-20.3923	-48.5942
79	-20.3814	-48.594
20	-20.6067	-48.707
20	-20.6067	-48.707
158	-20.6586	-48.7601
160	-20.6793	-48.7621
18	-20.6921	-48.7613
18	-20.6921	-48.7613
74	-20.3325	-48.5765
311	-20.8755	-48.866
312	-20.8756	-48.861
293	-20.9116	-48.4017
296	-20.9118	-48.4014
92	-20.9219	-48.63
92	-20.9219	-48.63
91	-20.9291	-48.599
40	-20.9758	-48.6379
39	-20.9733	-48.6375
33	-20.9591	-48.6595
102	-21.0034	-48.6403
103	-21.0074	-48.6435
197	-20.8065	-48.9102
195	-20.7844	-48.9038
196	-20.7846	-48.9065
175	-20.8163	-48.8589
175	-20.8163	-48.8589
177	-20.7902	-48.8062
177	-20.7902	-48.8062
188	-20.7743	-48.8665
189	-20.7658	-48.8683
223	-20.8668	-48.8694
20	-20.6067	-48.707
20	-20.6067	-48.707
160	-20.6793	-48.7621
14	-20.6953	-48.7518
16	-20.7045	-48.7452
19	-20.6783	-48.7389
13	-20.663	-48.6995
13	-20.663	-48.6995
71	-20.4509	-48.5238
76	-20.3979	-48.5932
79	-20.3814	-48.594
62	-20.8805	-48.6778
68	-20.8029	-48.643
69	-20.7996	-48.641
51	-20.8267	-48.6822
60	-20.8827	-48.6693
60	-20.8827	-48.6693
67	-20.8022	-48.6537
244	-20.6977	-48.9316
244	-20.6977	-48.9316
258	-20.7818	-48.9461
236	-20.69	-48.9599
279	-20.3411	-48.5788
279	-20.3411	-48.5788
261	-20.5638	-48.9532
263	-20.5699	-48.9541
263	-20.5699	-48.9541
262	-20.5682	-48.9535
262	-20.5682	-48.9535
277	-20.3325	-48.5765
74	-20.3325	-48.5765
281	-20.4412	-48.5525
70	-20.4412	-48.5526
105	-21.035	-48.4635
105	-21.035	-48.4635
95	-20.8201	-48.4384
278	-20.3347	-48.5772
278	-20.3347	-48.5772
280	-20.4388	-48.5515
280	-20.4388	-48.5515
293	-20.9116	-48.4017
93	-20.8502	-48.899
92	-20.9219	-48.63
81	-20.9908	-48.5507
88	-20.9303	-48.5917
29	-21.0382	-48.5565
91	-20.9291	-48.599
91	-20.9291	-48.599
93	-20.8502	-48.899
250	-20.652	-49.0358
253	-20.6832	-48.8726
257	-20.6958	-49.062
257	-20.6958	-49.062
244	-20.6977	-48.9316
244	-20.6977	-48.9316
260	-20.564	-48.9575
261	-20.5638	-48.9532
262	-20.5682	-48.9535
262	-20.5682	-48.9535
263	-20.5699	-48.9541
263	-20.5699	-48.9541
302	-20.9655	-49.0606
60	-20.8827	-48.6693
32	-20.9558	-48.6567
33	-20.9591	-48.6595
49	-20.933	-48.6526
40	-20.9758	-48.6379
39	-20.9733	-48.6375
175	-20.8163	-48.8589
175	-20.8163	-48.8589
198	-20.8026	-48.9116
70	-20.4412	-48.5526
282	-20.4414	-48.5526
280	-20.4388	-48.5515
280	-20.4388	-48.5515
277	-20.3325	-48.5765
74	-20.3325	-48.5765
279	-20.3411	-48.5788
279	-20.3411	-48.5788
244	-20.6977	-48.9316
244	-20.6977	-48.9316
240	-20.7473	-48.8549
277	-20.3325	-48.5765
74	-20.3325	-48.5765
280	-20.4388	-48.5515
280	-20.4388	-48.5515
77	-20.3923	-48.5942
60	-20.8827	-48.6693
60	-20.8827	-48.6693
188	-20.7743	-48.8665
189	-20.7658	-48.8683
197	-20.8065	-48.9102
198	-20.8026	-48.9116
32	-20.9558	-48.6567
33	-20.9591	-48.6595
32	-20.9558	-48.6567
33	-20.9591	-48.6595
39	-20.9733	-48.6375
244	-20.6977	-48.9316
244	-20.6977	-48.9316
301	-20.9833	-49.0393
77	-20.3923	-48.5942
160	-20.6793	-48.7621
280	-20.4388	-48.5515
280	-20.4388	-48.5515
281	-20.4412	-48.5525
282	-20.4414	-48.5526
332	-20.9421	-48.7276
332	-20.9421	-48.7276
33	-20.9591	-48.6595
70	-20.4412	-48.5526
105	-21.035	-48.4635
105	-21.035	-48.4635
32	-20.9558	-48.6567
33	-20.9591	-48.6595
192	-20.7573	-48.8786
293	-20.9116	-48.4017
97	-20.9926	-48.6136
96	-21.0164	-48.6036
32	-20.9558	-48.6567
33	-20.9591	-48.6595
277	-20.3325	-48.5765
281	-20.4412	-48.5525
280	-20.4388	-48.5515
280	-20.4388	-48.5515
332	-20.9421	-48.7276
332	-20.9421	-48.7276
348	-20.9525	-48.6539
350	-20.9652	-48.6629
14	-20.6953	-48.7518
32	-20.9558	-48.6567
33	-20.9591	-48.6595
50	-20.9353	-48.6502
105	-21.035	-48.4635
105	-21.035	-48.4635
166	-20.9063	-48.7243
74	-20.3325	-48.5765
187	-20.7728	-48.8707
189	-20.7658	-48.8683
197	-20.8065	-48.9102
32	-20.9558	-48.6567
33	-20.9591	-48.6595
97	-20.9926	-48.6136
62	-20.8805	-48.6778
111	-21.0885	-48.4293
332	-20.9421	-48.7276
332	-20.9421	-48.7276
341	-20.8396	-48.9183
160	-20.6793	-48.7621
188	-20.7743	-48.8665
189	-20.7658	-48.8683
190	-20.7635	-48.8668
189	-20.7658	-48.8683
185	-20.7589	-48.8558
185	-20.7589	-48.8558
192	-20.7573	-48.8786
188	-20.7743	-48.8665
252	-20.6841	-48.8749
337	-20.874	-48.9789
345	-21.0257	-48.9597
336	-20.8676	-48.9785
335	-20.4894	-48.9603
300	-20.9804	-49.0386
332	-20.9421	-48.7276
332	-20.9421	-48.7276
111	-21.0885	-48.4293
295	-20.9118	-48.4015
296	-20.9118	-48.4014
92	-20.9219	-48.63
92	-20.9219	-48.63
105	-21.035	-48.4635
105	-21.035	-48.4635
349	-20.9615	-48.6606
33	-20.9591	-48.6595
99	-20.9843	-48.6275
196	-20.7846	-48.9065
37	-20.9773	-48.6529
42	-20.98	-48.6568
42	-20.98	-48.6568
342	-20.8422	-48.9156
312	-20.8756	-48.861
99	-20.9843	-48.6275
104	-21.021	-48.6533
317	-20.9411	-48.7312
336	-20.8676	-48.9785
346	-21.0464	-48.9608
332	-20.9421	-48.7276
332	-20.9421	-48.7276
339	-20.8999	-48.9627
108	-21.0368	-48.3985
158	-20.6586	-48.7601
191	-20.7606	-48.8812
189	-20.7658	-48.8683
187	-20.7728	-48.8707
197	-20.8065	-48.9102
188	-20.7743	-48.8665
195	-20.7844	-48.9038
106	-21.001	-48.4635
322	-20.9851	-48.443
32	-20.9558	-48.6567
35	-20.9627	-48.6409
105	-21.035	-48.4635
97	-20.9926	-48.6136
349	-20.9615	-48.6606
98	-20.9961	-48.608
33	-20.9591	-48.6595
38	-20.9654	-48.6359
14	-20.6953	-48.7518
281	-20.4412	-48.5525
70	-20.4412	-48.5526
280	-20.4388	-48.5515
278	-20.3347	-48.5772
312	-20.8756	-48.861
105	-21.035	-48.4635
105	-21.035	-48.4635
91	-20.9291	-48.599
312	-20.8756	-48.861
341	-20.8396	-48.9183
346	-21.0464	-48.9608
344	-21.0083	-48.9628
280	-20.4388	-48.5515
13	-20.663	-48.6995
153	-21.0856	-48.4043
154	-21.0864	-48.4043
349	-20.9615	-48.6606
117	-21.068	-48.403
122	-21.0688	-48.4016
112	-21.0881	-48.4241
57	-20.8681	-48.6656
57	-20.8681	-48.6656
61	-20.8788	-48.6846
255	-20.8885	-48.6422
134	-21.0752	-48.3989
290	-21.076	-48.3998
286	-21.0727	-48.4009
349	-20.9615	-48.6606
350	-20.9652	-48.6629
360	-20.8962	-48.6188
340	-20.9001	-48.9462
301	-20.9833	-49.0393
335	-20.4894	-48.9603
294	-20.9115	-48.4016
280	-20.4388	-48.5515
280	-20.4388	-48.5515
189	-20.7658	-48.8683
105	-21.035	-48.4635
105	-21.035	-48.4635
197	-20.8065	-48.9102
185	-20.7589	-48.8558
312	-20.8756	-48.861
13	-20.663	-48.6995
125	-21.0712	-48.4017
148	-21.0618	-48.3923
141	-21.067	-48.3906
61	-20.8788	-48.6846
221	-20.5968	-48.9522
295	-20.9118	-48.4015
326	-20.9409	-48.7173
332	-20.9421	-48.7276
332	-20.9421	-48.7276
300	-20.9804	-49.0386
341	-20.8396	-48.9183
342	-20.8422	-48.9156
157	-20.7018	-48.8138
191	-20.7606	-48.8812
14	-20.6953	-48.7518
105	-21.035	-48.4635
105	-21.035	-48.4635
303	-20.9995	-48.9601
336	-20.8676	-48.9785
337	-20.874	-48.9789
339	-20.8999	-48.9627
313	-20.876	-48.9137
314	-20.8726	-48.9108
92	-20.9219	-48.63
91	-20.9291	-48.599
91	-20.9291	-48.599
26	-21.0287	-48.5051
83	-20.9807	-48.5525
74	-20.3325	-48.5765
277	-20.3325	-48.5765
160	-20.6793	-48.7621
161	-20.679	-48.7587
186	-20.7714	-48.8721
189	-20.7658	-48.8683
280	-20.4388	-48.5515
280	-20.4388	-48.5515
32	-20.9558	-48.6567
33	-20.9591	-48.6595
357	-20.954	-48.6524
97	-20.9926	-48.6136
314	-20.8726	-48.9108
308	-20.3856	-48.6586
105	-21.035	-48.4635
105	-21.035	-48.4635
336	-20.8676	-48.9785
337	-20.874	-48.9789
332	-20.9421	-48.7276
332	-20.9421	-48.7276
167	-20.9086	-48.7189
167	-20.9086	-48.7189
74	-20.3325	-48.5765
188	-20.7743	-48.8665
186	-20.7714	-48.8721
279	-20.3411	-48.5788
279	-20.3411	-48.5788
280	-20.4388	-48.5515
280	-20.4388	-48.5515
169	-20.8454	-48.7585
304	-20.7213	-48.638
91	-20.9291	-48.599
91	-20.9291	-48.599
105	-21.035	-48.4635
105	-21.035	-48.4635
197	-20.8065	-48.9102
62	-20.8805	-48.6778
113	-21.0876	-48.419
342	-20.8422	-48.9156
312	-20.8756	-48.861
332	-20.9421	-48.7276
332	-20.9421	-48.7276
322	-20.9851	-48.443
365	-20.8563	-48.8816
366	-20.8573	-48.8818
369	-20.8739	-48.859
367	-20.8737	-48.8589
13	-20.663	-48.6995
13	-20.663	-48.6995
282	-20.4414	-48.5526
70	-20.4412	-48.5526
23	-20.5699	-48.7416
308	-20.3856	-48.6586
184	-20.738	-48.8464
184	-20.738	-48.8464
280	-20.4388	-48.5515
280	-20.4388	-48.5515
74	-20.3325	-48.5765
277	-20.3325	-48.5765
177	-20.7902	-48.8062
33	-20.9591	-48.6595
349	-20.9615	-48.6606
98	-20.9961	-48.608
99	-20.9843	-48.6275
140	-21.0658	-48.3898
105	-21.035	-48.4635
105	-21.035	-48.4635
331	-20.916	-48.6754
43	-20.9652	-48.663
293	-20.9116	-48.4017
295	-20.9118	-48.4015
339	-20.8999	-48.9627
263	-20.5699	-48.9541
263	-20.5699	-48.9541
269	-20.5319	-48.9287
168	-20.9104	-48.7366
166	-20.9063	-48.7243
68	-20.8029	-48.643
312	-20.8756	-48.861
72	-20.4471	-48.519
280	-20.4388	-48.5515
280	-20.4388	-48.5515
279	-20.3411	-48.5788
13	-20.663	-48.6995
13	-20.663	-48.6995
158	-20.6586	-48.7601
158	-20.6586	-48.7601
33	-20.9591	-48.6595
32	-20.9558	-48.6567
97	-20.9926	-48.6136
98	-20.9961	-48.608
99	-20.9843	-48.6275
100	-20.9866	-48.631
177	-20.7902	-48.8062
177	-20.7902	-48.8062
357	-20.954	-48.6524
184	-20.738	-48.8464
191	-20.7606	-48.8812
161	-20.679	-48.7587
75	-20.4032	-48.5951
255	-20.8885	-48.6422
364	-20.8559	-48.8816
365	-20.8563	-48.8816
277	-20.3325	-48.5765
74	-20.3325	-48.5765
367	-20.8737	-48.8589
369	-20.8739	-48.859
138	-21.0654	-48.3912
154	-21.0864	-48.4043
148	-21.0618	-48.3923
336	-20.8676	-48.9785
337	-20.874	-48.9789
345	-21.0257	-48.9597
345	-21.0257	-48.9597
346	-21.0464	-48.9608
295	-20.9118	-48.4015
296	-20.9118	-48.4014
332	-20.9421	-48.7276
332	-20.9421	-48.7276
379	-21.125	-48.3785
105	-21.035	-48.4635
105	-21.035	-48.4635
79	-20.3814	-48.594
74	-20.3325	-48.5765
280	-20.4388	-48.5515
280	-20.4388	-48.5515
279	-20.3411	-48.5788
279	-20.3411	-48.5788
278	-20.3347	-48.5772
57	-20.8681	-48.6656
87	-20.9261	-48.5888
88	-20.9303	-48.5917
91	-20.9291	-48.599
91	-20.9291	-48.599
52	-20.8225	-48.6838
32	-20.9558	-48.6567
40	-20.9758	-48.6379
367	-20.8737	-48.8589
369	-20.8739	-48.859
365	-20.8563	-48.8816
332	-20.9421	-48.7276
332	-20.9421	-48.7276
98	-20.9961	-48.608
369	-20.8739	-48.859
367	-20.8737	-48.8589
362	-20.8551	-48.8816
363	-20.8556	-48.8816
279	-20.3411	-48.5788
279	-20.3411	-48.5788
349	-20.9615	-48.6606
33	-20.9591	-48.6595
277	-20.3325	-48.5765
74	-20.3325	-48.5765
280	-20.4388	-48.5515
280	-20.4388	-48.5515
105	-21.035	-48.4635
105	-21.035	-48.4635
185	-20.7589	-48.8558
185	-20.7589	-48.8558
224	-20.8653	-48.8692
60	-20.8827	-48.6693
25	-21.0274	-48.5096
51	-20.8267	-48.6822
254	-20.8865	-48.6428
161	-20.679	-48.7587
313	-20.876	-48.9137
96	-21.0164	-48.6036
96	-21.0164	-48.6036
49	-20.933	-48.6526
52	-20.8225	-48.6838
363	-20.8556	-48.8816
366	-20.8573	-48.8818
349	-20.9615	-48.6606
33	-20.9591	-48.6595
368	-20.8738	-48.859
369	-20.8739	-48.859
277	-20.3325	-48.5765
74	-20.3325	-48.5765
177	-20.7902	-48.8062
177	-20.7902	-48.8062
161	-20.679	-48.7587
280	-20.4388	-48.5515
280	-20.4388	-48.5515
60	-20.8827	-48.6693
355	-20.8926	-48.5853
105	-21.035	-48.4635
105	-21.035	-48.4635
91	-20.9291	-48.599
91	-20.9291	-48.599
171	-20.8441	-48.7596
244	-20.6977	-48.9316
105	-21.035	-48.4635
105	-21.035	-48.4635
91	-20.9291	-48.599
91	-20.9291	-48.599
355	-20.8926	-48.5853
368	-20.8738	-48.859
365	-20.8563	-48.8816
369	-20.8739	-48.859
371	-20.874	-48.859
300	-20.9804	-49.0386
74	-20.3325	-48.5765
91	-20.9291	-48.599
369	-20.8739	-48.859
105	-21.035	-48.4635
105	-21.035	-48.4635
362	-20.8551	-48.8816
363	-20.8556	-48.8816
312	-20.8756	-48.861
32	-20.9558	-48.6567
349	-20.9615	-48.6606
50	-20.9353	-48.6502
40	-20.9758	-48.6379
279	-20.3411	-48.5788
279	-20.3411	-48.5788
277	-20.3325	-48.5765
337	-20.874	-48.9789
177	-20.7902	-48.8062
105	-21.035	-48.4635
105	-21.035	-48.4635
230	-20.6718	-48.9827
111	-21.0885	-48.4293
367	-20.8737	-48.8589
369	-20.8739	-48.859
365	-20.8563	-48.8816
363	-20.8556	-48.8816
105	-21.035	-48.4635
105	-21.035	-48.4635
279	-20.3411	-48.5788
74	-20.3325	-48.5765
367	-20.8737	-48.8589
369	-20.8739	-48.859
362	-20.8551	-48.8816
363	-20.8556	-48.8816
177	-20.7902	-48.8062

## Sheet: Frutal_Alert
Trap number	Coordenada x	Coordenada Y
85	-19.6284	-48.9087
85	-19.6284	-48.9087
28	-20.1408	-48.7228
28	-20.1408	-48.7228
27	-20.1277	-48.7604
27	-20.1277	-48.7604
26	-20.1228	-48.7619
26	-20.1228	-48.7619
20	-19.8228	-48.9663
20	-19.8228	-48.9663
18	-19.7516	-48.9663
11	-19.7369	-48.9727
20	-19.8228	-48.9663
27	-20.1277	-48.7604
27	-20.1277	-48.7604
85	-19.6284	-48.9087
152	-20.198	-48.7978
20	-19.8228	-48.9663
20	-19.8228	-48.9663
23	-19.918	-48.9609
27	-20.1277	-48.7604
68	-20.0031	-49.054
9	-19.7753	-48.9672
20	-19.8228	-48.9663
20	-19.8228	-48.9663
23	-19.918	-48.9609
23	-19.918	-48.9609
26	-20.1228	-48.7619
26	-20.1228	-48.7619
27	-20.1277	-48.7604
27	-20.1277	-48.7604
68	-20.0031	-49.054
68	-20.0031	-49.054
85	-19.6284	-48.9087
85	-19.6284	-48.9087
90	-20.6159	-49.1896
90	-20.6159	-49.1896
153	-20.1978	-48.8097
136	-20.5506	-49.3337
28	-20.1408	-48.7228
5	-19.6833	-48.9928
5	-19.6833	-48.9928
11	-19.7369	-48.9727
18	-19.7516	-48.9663
18	-19.7516	-48.9663
20	-19.8228	-48.9663
20	-19.8228	-48.9663
23	-19.918	-48.9609
23	-19.918	-48.9609
26	-20.1228	-48.7619
26	-20.1228	-48.7619
27	-20.1277	-48.7604
27	-20.1277	-48.7604
68	-20.0031	-49.054
68	-20.0031	-49.054
69	-19.9998	-49.0556
89	-20.6054	-49.312
136	-20.5506	-49.3337
155	-20.1732	-48.6967
11	-19.7369	-48.9727
11	-19.7369	-48.9727
23	-19.918	-48.9609
23	-19.918	-48.9609
20	-19.8228	-48.9663
20	-19.8228	-48.9663
16	-19.7542	-48.9675
69	-19.9998	-49.0556
68	-20.0031	-49.054
68	-20.0031	-49.054
127	-20.2104	-48.8997
127	-20.2104	-48.8997
269	-20.5055	-48.9448
27	-20.1277	-48.7604
27	-20.1277	-48.7604
26	-20.1228	-48.7619
26	-20.1228	-48.7619
30	-20.0308	-48.6996
155	-20.1732	-48.6967
155	-20.1732	-48.6967
28	-20.1408	-48.7228
90	-20.6159	-49.1896
90	-20.6159	-49.1896
92	-20.5518	-49.1392
92	-20.5518	-49.1392
11	-19.7369	-48.9727
11	-19.7369	-48.9727
20	-19.8228	-48.9663
23	-19.918	-48.9609
23	-19.918	-48.9609
26	-20.1228	-48.7619
27	-20.1277	-48.7604
27	-20.1277	-48.7604
28	-20.1408	-48.7228
28	-20.1408	-48.7228
36	-20.1088	-48.7362
36	-20.1088	-48.7362
68	-20.0031	-49.054
68	-20.0031	-49.054
69	-19.9998	-49.0556
69	-19.9998	-49.0556
106	-20.5585	-49.1497
113	-20.4812	-49.0882
127	-20.2104	-48.8997
127	-20.2104	-48.8997
138	-20.5737	-49.1872
269	-20.5055	-48.9448
23	-19.918	-48.9609
23	-19.918	-48.9609
69	-19.9998	-49.0556
69	-19.9998	-49.0556
68	-20.0031	-49.054
68	-20.0031	-49.054
11	-19.7369	-48.9727
11	-19.7369	-48.9727
19	-19.8121	-48.9686
19	-19.8121	-48.9686
85	-19.6284	-48.9087
85	-19.6284	-48.9087
102	-20.5211	-49.0601
137	-20.5367	-49.3468
20	-19.8228	-48.9663
138	-20.5737	-49.1872
138	-20.5737	-49.1872
109	-20.5539	-49.1365
27	-20.1277	-48.7604
27	-20.1277	-48.7604
153	-20.1978	-48.8097
127	-20.2104	-48.8997
101	-20.5233	-49.0569
101	-20.5233	-49.0569
11	-19.7369	-48.9727
20	-19.8228	-48.9663
20	-19.8228	-48.9663
23	-19.918	-48.9609
23	-19.918	-48.9609
90	-20.6159	-49.1896
90	-20.6159	-49.1896
149	-20.2979	-48.7683
149	-20.2979	-48.7683
153	-20.1978	-48.8097
85	-19.6284	-48.9087
85	-19.6284	-48.9087
166	-19.3857	-48.8983
156	-19.7237	-48.9491
156	-19.7237	-48.9491
69	-19.9998	-49.0556
69	-19.9998	-49.0556
68	-20.0031	-49.054
68	-20.0031	-49.054
11	-19.7369	-48.9727
11	-19.7369	-48.9727
6	-19.6646	-48.978
6	-19.6646	-48.978
26	-20.1228	-48.7619
20	-19.8228	-48.9663
20	-19.8228	-48.9663
68	-20.0031	-49.054
68	-20.0031	-49.054
23	-19.918	-48.9609
23	-19.918	-48.9609
27	-20.1277	-48.7604
27	-20.1277	-48.7604
127	-20.2104	-48.8997
127	-20.2104	-48.8997
69	-19.9998	-49.0556
82	-20.1308	-49.1136
12	-19.7258	-48.9739
85	-19.6284	-48.9087
85	-19.6284	-48.9087
109	-20.5539	-49.1365
138	-20.5737	-49.1872
149	-20.2979	-48.7683
90	-20.6159	-49.1896
90	-20.6159	-49.1896
90	-20.6159	-49.1896
90	-20.6159	-49.1896
94	-20.5351	-49.1153
149	-20.2979	-48.7683
69	-19.9998	-49.0556
69	-19.9998	-49.0556
12	-19.7258	-48.9739
20	-19.8228	-48.9663
20	-19.8228	-48.9663
23	-19.918	-48.9609
23	-19.918	-48.9609
11	-19.7369	-48.9727
11	-19.7369	-48.9727
73	-19.8165	-48.9977
85	-19.6284	-48.9087
85	-19.6284	-48.9087
74	-20.0276	-48.9925
153	-20.1978	-48.8097
153	-20.1978	-48.8097
44	-20.109	-48.9644
44	-20.109	-48.9644
26	-20.1228	-48.7619
26	-20.1228	-48.7619
27	-20.1277	-48.7604
27	-20.1277	-48.7604
135	-20.5557	-49.3349
107	-20.5587	-49.1549
68	-20.0031	-49.054
68	-20.0031	-49.054
64	-19.9758	-49.0103
64	-19.9758	-49.0103
205	-20.5071	-49.0435
96	-20.5112	-49.0876
65	-20.0336	-49.086
90	-20.6159	-49.1896
90	-20.6159	-49.1896
26	-20.1228	-48.7619
26	-20.1228	-48.7619
105	-20.5578	-49.145
107	-20.5587	-49.1549
89	-20.6054	-49.312
89	-20.6054	-49.312
153	-20.1978	-48.8097
153	-20.1978	-48.8097
23	-19.918	-48.9609
23	-19.918	-48.9609
127	-20.2104	-48.8997
85	-19.6284	-48.9087
85	-19.6284	-48.9087
268	-20.5314	-48.9269
68	-20.0031	-49.054
68	-20.0031	-49.054
27	-20.1277	-48.7604
27	-20.1277	-48.7604
261	-20.5639	-48.9531
97	-20.5075	-49.0886
11	-19.7369	-48.9727
64	-19.9758	-49.0103
64	-19.9758	-49.0103
6	-19.6646	-48.978
6	-19.6646	-48.978
166	-19.3857	-48.8983
159	-20.0294	-48.9367
85	-19.6284	-48.9087
85	-19.6284	-48.9087
11	-19.7369	-48.9727
11	-19.7369	-48.9727
60	-19.9243	-48.9942
69	-19.9998	-49.0556
69	-19.9998	-49.0556
128	-20.1418	-48.8487
156	-19.7237	-48.9491
139	-20.407	-49.247
139	-20.407	-49.247
44	-20.109	-48.9644
44	-20.109	-48.9644
153	-20.1978	-48.8097
153	-20.1978	-48.8097
68	-20.0031	-49.054
68	-20.0031	-49.054
27	-20.1277	-48.7604
23	-19.918	-48.9609
23	-19.918	-48.9609
155	-20.1732	-48.6967
155	-20.1732	-48.6967
81	-20.0841	-49.0795
28	-20.1408	-48.7228
26	-20.1228	-48.7619
26	-20.1228	-48.7619
89	-20.6054	-49.312
89	-20.6054	-49.312
261	-20.5639	-48.9531
261	-20.5639	-48.9531
90	-20.6159	-49.1896
90	-20.6159	-49.1896
94	-20.5351	-49.1153
82	-20.1308	-49.1136
82	-20.1308	-49.1136
107	-20.5587	-49.1549
78	-20.0721	-49.0722
88	-20.6218	-49.3169
275	-20.4965	-48.9538
209	-20.0622	-48.9485
209	-20.0622	-48.9485
153	-20.1978	-48.8097
153	-20.1978	-48.8097
28	-20.1408	-48.7228
28	-20.1408	-48.7228
220	-19.9729	-48.87
220	-19.9729	-48.87
119	-20.4862	-49.2144
228	-20.1092	-48.9434
228	-20.1092	-48.9434
211	-20.6055	-49.3101
211	-20.6055	-49.3101
1	-19.6289	-48.9607
190	-19.6876	-49.0827
67	-20.0406	-49.08
67	-20.0406	-49.08
69	-19.9998	-49.0556
69	-19.9998	-49.0556
94	-20.5351	-49.1153
94	-20.5351	-49.1153
26	-20.1228	-48.7619
26	-20.1228	-48.7619
156	-19.7237	-48.9491
133	-20.4553	-49.2399
27	-20.1277	-48.7604
27	-20.1277	-48.7604
44	-20.109	-48.9644
44	-20.109	-48.9644
218	-20.5527	-49.3347
85	-19.6284	-48.9087
85	-19.6284	-48.9087
138	-20.5737	-49.1872
138	-20.5737	-49.1872
6	-19.6646	-48.978
6	-19.6646	-48.978
23	-19.918	-48.9609
23	-19.918	-48.9609
57	-19.9913	-48.9126
22	-19.876	-48.9731
104	-20.5053	-49.0524
149	-20.2979	-48.7683
155	-20.1732	-48.6967
155	-20.1732	-48.6967
94	-20.5351	-49.1153
53	-20.0457	-48.8879
220	-19.9729	-48.87
220	-19.9729	-48.87
128	-20.1418	-48.8487
128	-20.1418	-48.8487
154	-20.2167	-48.7573
27	-20.1277	-48.7604
27	-20.1277	-48.7604
23	-19.918	-48.9609
23	-19.918	-48.9609
133	-20.4553	-49.2399
133	-20.4553	-49.2399
20	-19.8228	-48.9663
20	-19.8228	-48.9663
69	-19.9998	-49.0556
69	-19.9998	-49.0556
90	-20.6159	-49.1896
90	-20.6159	-49.1896
99	-20.4995	-49.1035
139	-20.407	-49.247
127	-20.2104	-48.8997
28	-20.1408	-48.7228
28	-20.1408	-48.7228
26	-20.1228	-48.7619
26	-20.1228	-48.7619
153	-20.1978	-48.8097
153	-20.1978	-48.8097
198	-20.2606	-48.6784
198	-20.2606	-48.6784
209	-20.0622	-48.9485
209	-20.0622	-48.9485
221	-19.9736	-48.8674
228	-20.1092	-48.9434
268	-20.5314	-48.9269
27	-20.1277	-48.7604
27	-20.1277	-48.7604
128	-20.1418	-48.8487
128	-20.1418	-48.8487
44	-20.109	-48.9644
44	-20.109	-48.9644
139	-20.407	-49.247
20	-19.8228	-48.9663
20	-19.8228	-48.9663
209	-20.0622	-48.9485
64	-19.9758	-49.0103
23	-19.918	-48.9609
23	-19.918	-48.9609
280	-20.3389	-48.6549
69	-19.9998	-49.0556
69	-19.9998	-49.0556
11	-19.7369	-48.9727
26	-20.1228	-48.7619
26	-20.1228	-48.7619
228	-20.1092	-48.9434
228	-20.1092	-48.9434
68	-20.0031	-49.054
156	-19.7237	-48.9491
19	-19.8121	-48.9686
85	-19.6284	-48.9087
85	-19.6284	-48.9087
130	-20.138	-48.8466
190	-19.6876	-49.0827
152	-20.198	-48.7978
152	-20.198	-48.7978
28	-20.1408	-48.7228
220	-19.9729	-48.87
220	-19.9729	-48.87
210	-20.0942	-48.7493
210	-20.0942	-48.7493
138	-20.5737	-49.1872
213	-20.5735	-49.1867
90	-20.6159	-49.1896
90	-20.6159	-49.1896
136	-20.5506	-49.3337
90	-20.6159	-49.1896
90	-20.6159	-49.1896
152	-20.198	-48.7978
209	-20.0622	-48.9485
209	-20.0622	-48.9485
153	-20.1978	-48.8097
153	-20.1978	-48.8097
210	-20.0942	-48.7493
220	-19.9729	-48.87
220	-19.9729	-48.87
53	-20.0457	-48.8879
6	-19.6646	-48.978
6	-19.6646	-48.978
131	-20.0678	-48.8987
131	-20.0678	-48.8987
76	-19.9533	-48.8873
94	-20.5351	-49.1153
68	-20.0031	-49.054
68	-20.0031	-49.054
44	-20.109	-48.9644
26	-20.1228	-48.7619
26	-20.1228	-48.7619
219	-20.4083	-49.2446
27	-20.1277	-48.7604
27	-20.1277	-48.7604
144	-20.3703	-49.0426
20	-19.8228	-48.9663
20	-19.8228	-48.9663
85	-19.6284	-48.9087
190	-19.6876	-49.0827
105	-20.5578	-49.145
138	-20.5737	-49.1872
152	-20.198	-48.7978
152	-20.198	-48.7978
198	-20.2606	-48.6784
198	-20.2606	-48.6784
193	-20.2976	-48.6937
90	-20.6159	-49.1896
90	-20.6159	-49.1896
27	-20.1277	-48.7604
27	-20.1277	-48.7604
85	-19.6284	-48.9087
85	-19.6284	-48.9087
228	-20.1092	-48.9434
228	-20.1092	-48.9434
69	-19.9998	-49.0556
69	-19.9998	-49.0556
209	-20.0622	-48.9485
209	-20.0622	-48.9485
11	-19.7369	-48.9727
11	-19.7369	-48.9727
68	-20.0031	-49.054
68	-20.0031	-49.054
229	-19.5715	-48.9656
36	-20.1088	-48.7362
36	-20.1088	-48.7362
149	-20.2979	-48.7683
149	-20.2979	-48.7683
267	-20.5321	-48.9292
60	-19.9243	-48.9942
60	-19.9243	-48.9942
23	-19.918	-48.9609
23	-19.918	-48.9609
65	-20.0336	-49.086
64	-19.9758	-49.0103
190	-19.6876	-49.0827
190	-19.6876	-49.0827
156	-19.7237	-48.9491
221	-19.9736	-48.8674
28	-20.1408	-48.7228
28	-20.1408	-48.7228
26	-20.1228	-48.7619
26	-20.1228	-48.7619
210	-20.0942	-48.7493
210	-20.0942	-48.7493
83	-20.1305	-49.1165
44	-20.109	-48.9644
81	-20.0841	-49.0795
20	-19.8228	-48.9663
20	-19.8228	-48.9663
65	-20.0336	-49.086
20	-19.8228	-48.9663
131	-20.0678	-48.8987
27	-20.1277	-48.7604
27	-20.1277	-48.7604
28	-20.1408	-48.7228
220	-19.9729	-48.87
220	-19.9729	-48.87
81	-20.0841	-49.0795
209	-20.0622	-48.9485
209	-20.0622	-48.9485
209	-20.0622	-48.9485
153	-20.1978	-48.8097
153	-20.1978	-48.8097
162	-19.5826	-49.0081
15	-19.8036	-48.9678
26	-20.1228	-48.7619
26	-20.1228	-48.7619
149	-20.2979	-48.7683
149	-20.2979	-48.7683
127	-20.2104	-48.8997
228	-20.1092	-48.9434
60	-19.9243	-48.9942
210	-20.0942	-48.7493
210	-20.0942	-48.7493
90	-20.6159	-49.1896
90	-20.6159	-49.1896
190	-19.6876	-49.0827
190	-19.6876	-49.0827
19	-19.8121	-48.9686
19	-19.8121	-48.9686
85	-19.6284	-48.9087
85	-19.6284	-48.9087
23	-19.918	-48.9609
152	-20.198	-48.7978
152	-20.198	-48.7978
155	-20.1732	-48.6967
131	-20.0678	-48.8987
131	-20.0678	-48.8987
228	-20.1092	-48.9434
228	-20.1092	-48.9434
27	-20.1277	-48.7604
27	-20.1277	-48.7604
139	-20.407	-49.247
139	-20.407	-49.247
209	-20.0622	-48.9485
209	-20.0622	-48.9485
26	-20.1228	-48.7619
153	-20.1978	-48.8097
153	-20.1978	-48.8097
69	-19.9998	-49.0556
69	-19.9998	-49.0556
151	-20.2342	-48.7621
151	-20.2342	-48.7621
19	-19.8121	-48.9686
19	-19.8121	-48.9686
22	-19.876	-48.9731
155	-20.1732	-48.6967
20	-19.8228	-48.9663
20	-19.8228	-48.9663
190	-19.6876	-49.0827
44	-20.109	-48.9644
210	-20.0942	-48.7493
210	-20.0942	-48.7493
85	-19.6284	-48.9087
85	-19.6284	-48.9087
23	-19.918	-48.9609
23	-19.918	-48.9609
85	-19.6284	-48.9087
85	-19.6284	-48.9087
140	-20.4034	-49.2445
22	-19.876	-48.9731
22	-19.876	-48.9731
144	-20.3703	-49.0426
144	-20.3703	-49.0426
21	-19.8542	-48.9736
69	-19.9998	-49.0556
69	-19.9998	-49.0556
106	-20.5585	-49.1497
19	-19.8121	-48.9686
19	-19.8121	-48.9686
90	-20.6159	-49.1896
90	-20.6159	-49.1896
26	-20.1228	-48.7619
26	-20.1228	-48.7619
28	-20.1408	-48.7228
28	-20.1408	-48.7228
228	-20.1092	-48.9434
228	-20.1092	-48.9434
229	-19.5715	-48.9656
23	-19.918	-48.9609
23	-19.918	-48.9609
216	-20.5348	-49.346
221	-19.9736	-48.8674
11	-19.7369	-48.9727
11	-19.7369	-48.9727
20	-19.8228	-48.9663
20	-19.8228	-48.9663
138	-20.5737	-49.1872
138	-20.5737	-49.1872
153	-20.1978	-48.8097
153	-20.1978	-48.8097
209	-20.0622	-48.9485
209	-20.0622	-48.9485
210	-20.0942	-48.7493
210	-20.0942	-48.7493
27	-20.1277	-48.7604
27	-20.1277	-48.7604
99	-20.4995	-49.1035
68	-20.0031	-49.054
64	-19.9758	-49.0103
217	-20.5343	-49.3483
149	-20.2979	-48.7683
153	-20.1978	-48.8097
28	-20.1408	-48.7228
28	-20.1408	-48.7228
27	-20.1277	-48.7604
27	-20.1277	-48.7604
69	-19.9998	-49.0556
69	-19.9998	-49.0556
20	-19.8228	-48.9663
20	-19.8228	-48.9663
210	-20.0942	-48.7493
210	-20.0942	-48.7493
19	-19.8121	-48.9686
23	-19.918	-48.9609
23	-19.918	-48.9609
26	-20.1228	-48.7619
221	-19.9736	-48.8674
22	-19.876	-48.9731
22	-19.876	-48.9731
220	-19.9729	-48.87
220	-19.9729	-48.87
90	-20.6159	-49.1896
68	-20.0031	-49.054
68	-20.0031	-49.054
85	-19.6284	-48.9087
68	-20.0031	-49.054
68	-20.0031	-49.054
23	-19.918	-48.9609
23	-19.918	-48.9609
19	-19.8121	-48.9686
19	-19.8121	-48.9686
90	-20.6159	-49.1896
90	-20.6159	-49.1896
27	-20.1277	-48.7604
27	-20.1277	-48.7604
26	-20.1228	-48.7619
209	-20.0622	-48.9485
209	-20.0622	-48.9485
44	-20.109	-48.9644
28	-20.1408	-48.7228
28	-20.1408	-48.7228
217	-20.5343	-49.3483
217	-20.5343	-49.3483
115	-20.4888	-49.0857
136	-20.5506	-49.3337
153	-20.1978	-48.8097
210	-20.0942	-48.7493
210	-20.0942	-48.7493
220	-19.9729	-48.87
220	-19.9729	-48.87
138	-20.5737	-49.1872
85	-19.6284	-48.9087
85	-19.6284	-48.9087
144	-20.3703	-49.0426
144	-20.3703	-49.0426
20	-19.8228	-48.9663
20	-19.8228	-48.9663
144	-20.3703	-49.0426
144	-20.3703	-49.0426
69	-19.9998	-49.0556
209	-20.0622	-48.9485
209	-20.0622	-48.9485
267	-20.5321	-48.9292
245	-20.3268	-48.7153
245	-20.3268	-48.7153
19	-19.8121	-48.9686
22	-19.876	-48.9731
22	-19.876	-48.9731
26	-20.1228	-48.7619
26	-20.1228	-48.7619
44	-20.109	-48.9644
44	-20.109	-48.9644
156	-19.7237	-48.9491
85	-19.6284	-48.9087
85	-19.6284	-48.9087
20	-19.8228	-48.9663
20	-19.8228	-48.9663
23	-19.918	-48.9609
23	-19.918	-48.9609
210	-20.0942	-48.7493
210	-20.0942	-48.7493
153	-20.1978	-48.8097
153	-20.1978	-48.8097
27	-20.1277	-48.7604
27	-20.1277	-48.7604
220	-19.9729	-48.87
220	-19.9729	-48.87
28	-20.1408	-48.7228
28	-20.1408	-48.7228
26	-20.1228	-48.7619
26	-20.1228	-48.7619
44	-20.109	-48.9644
44	-20.109	-48.9644
11	-19.7369	-48.9727
11	-19.7369	-48.9727
69	-19.9998	-49.0556
68	-20.0031	-49.054
153	-20.1978	-48.8097
153	-20.1978	-48.8097
210	-20.0942	-48.7493
210	-20.0942	-48.7493
85	-19.6284	-48.9087
27	-20.1277	-48.7604
27	-20.1277	-48.7604
209	-20.0622	-48.9485
209	-20.0622	-48.9485
22	-19.876	-48.9731
90	-20.6159	-49.1896
246	-20.3152	-48.67
245	-20.3268	-48.7153
245	-20.3268	-48.7153
23	-19.918	-48.9609
23	-19.918	-48.9609
20	-19.8228	-48.9663
20	-19.8228	-48.9663
144	-20.3703	-49.0426
24	-20.086	-48.765
68	-20.0031	-49.054
68	-20.0031	-49.054
69	-19.9998	-49.0556
69	-19.9998	-49.0556
245	-20.3268	-48.7153
245	-20.3268	-48.7153
26	-20.1228	-48.7619
26	-20.1228	-48.7619
149	-20.2979	-48.7683
211	-20.6055	-49.3101
153	-20.1978	-48.8097
153	-20.1978	-48.8097
221	-19.9736	-48.8674
44	-20.109	-48.9644
209	-20.0622	-48.9485
209	-20.0622	-48.9485
138	-20.5737	-49.1872
138	-20.5737	-49.1872
144	-20.3703	-49.0426
144	-20.3703	-49.0426
127	-20.2104	-48.8997
127	-20.2104	-48.8997
20	-19.8228	-48.9663
20	-19.8228	-48.9663
11	-19.7369	-48.9727
11	-19.7369	-48.9727
23	-19.918	-48.9609
23	-19.918	-48.9609
22	-19.876	-48.9731
22	-19.876	-48.9731
237	-20.5673	-49.3176
36	-20.1088	-48.7362
220	-19.9729	-48.87
220	-19.9729	-48.87
28	-20.1408	-48.7228
28	-20.1408	-48.7228
19	-19.8121	-48.9686
210	-20.0942	-48.7493
210	-20.0942	-48.7493
85	-19.6284	-48.9087
85	-19.6284	-48.9087
90	-20.6159	-49.1896
90	-20.6159	-49.1896

## Sheet: Iaras_Management A
Trap number	Coordenada x	Coordenada Y
Farm	-22.8407	​-49,054166

## Sheet: Gavião Peixoto_Management A
Trap number	Coordenada x	Coordenada Y
Farm	-21.8862	-48.6359
